# Supplementary material for: Humilisin E: Strategy for the Synthesis and Access to the Functionalized Bicyclic Core
Source: J Org Chem. 2024 Apr 26;89(10):6987–90. doi: 10.1021/acs.joc.4c00358 (PMC11110058; doi:10.1021/acs.joc.4c00358)
Supplement: Supplementary file 1 — jo4c00358_si_001.zip [file jo4c00358_si_001.zip]

Archive with 6 entries (6 files):
- (7R,8R)-1a.xyz
- (M)-2a.xyz
- (P)-2a.xyz
- 11_H.xyz
- 11_noH.xyz
- 1a.xyz
