# Supplementary material for: Humilisin E: Strategy for the Synthesis and Access to the Functionalized Bicyclic Core
Source: J Org Chem. 2024 Apr 26;89(10):6987–90. doi: 10.1021/acs.joc.4c00358 (PMC11110058; doi:10.1021/acs.joc.4c00358)
Supplement: Supplementary file 1 — jo4c00358_si_001.zip [file jo4c00358_si_001.zip › (7R,8R)-1a.xyz]

54
Humilisin_E epoxide_diastereomer_IPr_2
C         -2.05300        1.25450        2.05820
C         -1.57340        2.26660        0.97190
H         -1.85990        1.65710        3.05660
H         -2.29640        2.29930        0.14840
C         -1.41510       -0.39640       -0.61900
C         -1.25330       -0.92800        0.80840
C         -0.87350        0.29250        1.67130
C         -0.35950        1.36270        0.65220
C         -0.35190        0.71070       -0.74530
H         -1.30060       -1.16700       -1.38640
H         -2.40940        0.04890       -0.75200
H         -0.44120       -1.66120        0.83480
H         -2.14350       -1.44670        1.17270
H          0.60120        1.83150        0.88730
C         -0.00060       -0.04140        2.89370
H          0.18060        0.91190        3.41040
C         -0.75850       -0.95520        3.86160
H         -0.20030       -1.08930        4.79330
H         -1.74250       -0.54770        4.11390
H         -0.91250       -1.94700        3.42300
C          1.37100       -0.62740        2.56030
H          1.93980        0.02580        1.89270
H          1.29430       -1.61360        2.09020
H          1.95670       -0.75320        3.47650
C          1.01810        0.13410       -1.07530
H          1.77040        0.92780       -1.09120
H          1.32220       -0.60650       -0.33260
H          0.99840       -0.35140       -2.05480
O         -0.63510        1.63180       -1.80370
H         -1.53890        1.95150       -1.71700
C         -3.47080        0.77520        1.97720
C         -4.51900        1.18590        2.70280
C         -5.89690        0.63320        2.44720
H         -5.90010       -0.08320        1.62220
H         -6.60490        1.43490        2.20620
H         -6.28340        0.13050        3.34150
H         -3.68020        0.03940        1.20160
C         -1.26330        3.70010        1.42540
H         -1.20010        4.36190        0.55580
H         -0.27620        3.71840        1.90050
H         -2.52940        4.82780        4.49640
H         -0.96340        5.23310        3.77800
C         -2.28450        4.25110        2.41440
O         -3.17150        5.29940        1.96260
C         -4.44690        2.24790        3.77990
H         -5.18880        2.02570        4.55420
H         -3.46880        2.22720        4.26920
C         -4.69800        3.67500        3.24530
H         -4.61180        4.39470        4.06310
H         -5.71540        3.76350        2.84990
C         -1.75560        4.47810        3.81170
H         -1.31580        3.56090        4.21610
C         -3.70300        3.98430        2.15720
H         -3.92720        3.49570        1.21070
