# Supplementary material for: Humilisin E: Strategy for the Synthesis and Access to the Functionalized Bicyclic Core
Source: J Org Chem. 2024 Apr 26;89(10):6987–90. doi: 10.1021/acs.joc.4c00358 (PMC11110058; doi:10.1021/acs.joc.4c00358)
Supplement: Supplementary file 1 — jo4c00358_si_001.zip [file jo4c00358_si_001.zip › (M)-2a.xyz]

53
Humilisin_E_prediene_1a_M_isomer_IPr_2
C         -2.03340        1.26560        2.04910
C         -1.54820        2.27860        0.96630
H         -1.83490        1.66480        3.04740
H         -2.26900        2.30690        0.14020
C         -1.38050       -0.36850       -0.63980
C         -1.24270       -0.91070        0.78620
C         -0.85880        0.30060        1.65940
C         -0.33060        1.37660        0.65430
C         -0.30790        0.73260       -0.74560
H         -1.26170       -1.13480       -1.41120
H         -2.36900        0.08600       -0.78250
H         -0.44180       -1.65580        0.81810
H         -2.14550       -1.41720        1.13690
H          0.62760        1.84270        0.90570
C          0.00330       -0.04120        2.88720
H          0.19000        0.91210        3.40220
C         -0.77100       -0.94340        3.85240
H         -0.22160       -1.07890        4.78920
H         -1.75230       -0.52340        4.09410
H         -0.93250       -1.93540        3.41670
C          1.37200       -0.64010        2.56390
H          1.95040        0.00670        1.89790
H          1.28940       -1.62660        2.09530
H          1.95150       -0.76930        3.48370
C          1.06180        0.14870       -1.06290
H          1.82130        0.93590       -1.06090
H          1.34860       -0.60270       -0.32450
H          1.05000       -0.32580       -2.04840
O         -0.57300        1.66010       -1.80340
H         -1.45960        2.02190       -1.69670
C         -3.45730        0.80150        1.97230
C         -4.50210        1.19430        2.71500
C         -5.88290        0.65850        2.43500
H         -5.88720       -0.03060        1.58680
H         -6.58310        1.47390        2.21560
H         -6.27870        0.12990        3.31020
H         -3.67760        0.09150        1.17470
C         -1.27410        3.72050        1.43930
H         -1.28170        4.40290        0.58190
H         -0.26440        3.77530        1.86220
C         -2.27880        4.11970        2.50530
C         -1.70610        4.45460        3.85570
H         -1.14960        3.60060        4.26410
H         -2.46500        4.74510        4.58490
H         -0.98770        5.27780        3.76880
C         -3.58050        3.93770        2.27100
C         -4.43820        2.22250        3.82600
H         -5.21030        1.99610        4.57030
H         -3.47460        2.16620        4.34210
C         -4.62640        3.67880        3.31910
H         -4.55140        4.36000        4.17170
H         -5.63160        3.80380        2.90510
H         -3.87120        3.67160        1.25560
