# Supplementary material for: Humilisin E: Strategy for the Synthesis and Access to the Functionalized Bicyclic Core
Source: J Org Chem. 2024 Apr 26;89(10):6987–90. doi: 10.1021/acs.joc.4c00358 (PMC11110058; doi:10.1021/acs.joc.4c00358)
Supplement: Supplementary file 1 — jo4c00358_si_001.zip [file jo4c00358_si_001.zip › (P)-2a.xyz]

53
Humilisin_E_prediene_1a_P_isomer_iPr_1
C         -2.02860        1.29050        2.08320
C         -1.49550        2.27860        1.01260
H         -1.77100        1.68200        3.06790
H         -2.14740        2.25170        0.13080
C         -1.20720       -0.17570       -0.75310
C         -1.35590       -0.80710        0.63490
C         -0.92490        0.26470        1.66660
C         -0.24960        1.38560        0.80690
C         -0.04430        0.82200       -0.60640
H         -1.02220       -0.90940       -1.54280
H         -2.11800        0.37010       -1.02740
H         -0.68260       -1.66700        0.72000
H         -2.36370       -1.18880        0.81590
H          0.66610        1.82730        1.20890
C         -0.16480       -0.37250        2.84590
H          0.63110       -0.99480        2.41240
C          0.51210        0.62440        3.78940
H         -0.21560        1.24740        4.32080
H          1.08730        0.08690        4.54980
H          1.20320        1.28810        3.26320
C         -1.10010       -1.28950        3.64070
H         -1.53430       -2.07230        3.01330
H         -0.56710       -1.77720        4.46270
H         -1.92810       -0.71540        4.07170
C          1.30810        0.13030       -0.71170
H          1.42630       -0.33700       -1.69330
H          2.11440        0.85490       -0.56770
H          1.40900       -0.64420        0.05340
O         -0.04560        1.82570       -1.62720
H         -0.91370        2.23960       -1.66400
C         -3.48980        0.97500        2.04080
C         -4.43380        1.32700        2.92520
C         -5.88530        1.02890        2.64740
H         -6.48070        1.95010        2.66390
H         -6.02360        0.55280        1.67380
H         -6.30360        0.36910        3.41650
H         -3.83340        0.47110        1.13530
C         -1.34410        3.74280        1.46540
H         -1.04590        4.37200        0.61850
H         -0.55390        3.80220        2.22240
C         -2.67200        4.13670        2.06520
C         -3.78190        4.43170        1.09120
H         -3.46840        5.21090        0.38770
H         -4.03680        3.54500        0.50010
H         -4.69280        4.77380        1.58500
C         -2.85050        3.94910        3.37720
C         -4.19000        2.06820        4.22640
H         -4.99390        1.81380        4.92600
H         -3.25830        1.73270        4.69540
C         -4.13260        3.61550        4.07720
H         -4.17530        4.06230        5.07580
H         -5.01130        3.96600        3.52880
H         -1.95760        3.75190        3.97400
