# Supplementary material for: Humilisin E: Strategy for the Synthesis and Access to the Functionalized Bicyclic Core
Source: J Org Chem. 2024 Apr 26;89(10):6987–90. doi: 10.1021/acs.joc.4c00358 (PMC11110058; doi:10.1021/acs.joc.4c00358)
Supplement: Supplementary file 1 — jo4c00358_si_001.zip [file jo4c00358_si_001.zip › 11_H.xyz]

37
Rajanish_epoxide1.mol
C         -0.33840       -1.17650       -2.19640
C         -1.20820       -1.01820       -0.89900
C         -1.93000        0.35840       -1.01070
C         -2.22680        0.35540       -2.52780
C         -0.91770       -0.11350       -3.16120
H         -2.00960       -1.75360       -1.01150
H         -3.03290       -0.35180       -2.74960
H         -2.54440        1.33330       -2.89770
H         -0.21260        0.72080       -3.23180
H         -1.04960       -0.50640       -4.17230
C         -3.20680        0.48710       -0.12630
H         -2.86690        0.53680        0.91480
C         -3.97450        1.78560       -0.40730
H         -4.81740        1.87600        0.28380
H         -3.35460        2.67670       -0.28030
H         -4.38130        1.79700       -1.42390
C         -4.17420       -0.69630       -0.22760
H         -4.54890       -0.83390       -1.24760
H         -5.04080       -0.50940        0.41310
H         -3.73540       -1.63920        0.10590
C         -0.46320       -2.58280       -2.76720
H          0.17190       -2.68350       -3.65150
H         -1.49700       -2.78540       -3.06170
H         -0.15680       -3.33770       -2.03670
O          1.05420       -0.97950       -1.96080
H          1.16590       -0.10720       -1.55880
C         -0.43410       -1.42600        0.36700
H          0.40700       -0.76340        0.57920
H          0.00080       -2.41850        0.20570
C         -1.25400       -1.52410        1.57610
N         -1.88280       -1.60970        2.53680
C         -1.04510        1.58040       -0.73340
C         -0.33470        1.85280        0.51560
H         -0.35120        1.12970        1.32620
H         -0.16080        2.88150        0.81930
O          0.38330        1.44400       -0.65550
H         -1.32520        2.45960       -1.31380
