# Supplementary material for: Humilisin E: Strategy for the Synthesis and Access to the Functionalized Bicyclic Core
Source: J Org Chem. 2024 Apr 26;89(10):6987–90. doi: 10.1021/acs.joc.4c00358 (PMC11110058; doi:10.1021/acs.joc.4c00358)
Supplement: Supplementary file 1 — jo4c00358_si_001.zip [file jo4c00358_si_001.zip › 11_noH.xyz]

37
Rajanish_epoxide1.mol
C         -0.48560       -1.24230       -1.84940
C         -1.40750       -0.84020       -0.67510
C         -1.92340        0.61710       -0.97880
C         -1.56070        0.82810       -2.47570
C         -1.17820       -0.54540       -3.02030
H         -2.28040       -1.49560       -0.76450
H         -2.38990        1.26760       -3.03210
H         -0.72220        1.51750       -2.58070
H         -0.53650       -0.49780       -3.90530
H         -2.07090       -1.11950       -3.29460
C         -3.47410        0.67910       -0.79660
H         -3.88590        0.00510       -1.56130
C         -3.97500        0.17820        0.56330
H         -3.68220       -0.85390        0.77440
H         -3.62400        0.80930        1.38730
H         -5.06850        0.20860        0.58560
C         -4.04790        2.07750       -1.05180
H         -3.75300        2.77860       -0.26480
H         -3.72310        2.49970       -2.00520
H         -5.14130        2.03570       -1.06230
C         -0.34210       -2.74650       -2.04760
H         -1.32050       -3.22830       -2.13010
H          0.21160       -2.95010       -2.97050
H          0.20310       -3.20860       -1.22110
O          0.80220       -0.65700       -1.61210
H          1.39390       -0.90410       -2.33260
C         -0.79650       -1.06450        0.72220
H         -1.33120       -0.49530        1.48750
H          0.24680       -0.73930        0.74380
C         -0.85030       -2.46350        1.15160
N         -0.91730       -3.55870        1.50150
C         -1.27350        1.66370       -0.07600
C          0.07940        2.19050       -0.24520
H          0.62550        2.54670        0.62480
H          0.68580        1.84400       -1.07610
O         -1.06040        2.97520       -0.60580
H         -1.66870        1.70070        0.93940
