# Supplementary material for: Humilisin E: Strategy for the Synthesis and Access to the Functionalized Bicyclic Core
Source: J Org Chem. 2024 Apr 26;89(10):6987–90. doi: 10.1021/acs.joc.4c00358 (PMC11110058; doi:10.1021/acs.joc.4c00358)
Supplement: Supplementary file 1 — jo4c00358_si_001.zip [file jo4c00358_si_001.zip › 1a.xyz]

54
Humilisin_E_epoxide_IPr_1
C         -8.53630       -1.86210        2.68190
C         -7.43640       -2.44920        3.61210
H         -9.04160       -1.05070        3.20520
H         -6.60710       -2.82780        3.00270
C         -7.98370       -5.06050        2.14270
C         -9.22950       -4.24270        1.78810
C         -9.38370       -3.15980        2.88420
C         -8.38910       -3.59890        4.01230
C         -7.91570       -5.02240        3.67970
H         -8.01670       -6.08390        1.75860
H         -7.08290       -4.59020        1.72940
H        -10.11190       -4.89170        1.81020
H         -9.18390       -3.82410        0.77960
H         -8.75000       -3.51930        5.04100
C        -10.86870       -2.91160        3.21400
H        -11.31550       -3.89470        3.41860
C        -11.12010       -2.04200        4.44830
H        -12.19210       -2.00650        4.66590
H        -10.61690       -2.42860        5.33830
H        -10.79360       -1.00740        4.29780
C        -11.58580       -2.31120        2.00000
H        -12.64820       -2.15340        2.20990
H        -11.15010       -1.34130        1.73500
H        -11.51190       -2.95610        1.12050
C         -8.84440       -6.04950        4.31250
H         -8.79760       -5.97860        5.40250
H         -9.88030       -5.87670        4.00750
H         -8.56180       -7.06230        4.01270
O         -6.60900       -5.32360        4.18090
H         -5.96080       -4.77700        3.72420
C         -8.09960       -1.39300        1.33200
C         -8.04680       -0.13030        0.88900
C         -7.46560        0.18100       -0.46590
H         -6.63430        0.89120       -0.38030
H         -7.09530       -0.71780       -0.96460
H         -8.21570        0.65030       -1.11310
H         -7.70290       -2.16420        0.66930
C         -6.87540       -1.52040        4.69120
H         -6.06980       -2.01780        5.24380
H         -7.66230       -1.26800        5.41090
H         -4.84520        0.57470        2.76360
H         -4.36700       -0.86760        3.66830
C         -6.38170       -0.24570        4.03710
C         -7.37280        0.81620        3.84640
C         -5.19010       -0.39530        3.12280
H         -5.43490       -1.01490        2.25690
H         -8.34220        0.64980        4.31980
O         -6.34250        0.95900        4.83380
C         -8.52250        1.08520        1.66390
H         -8.81660        1.85590        0.94460
H         -9.42810        0.84580        2.23290
C         -7.47950        1.69470        2.63000
H         -7.81470        2.69210        2.93350
H         -6.51360        1.81600        2.13280
