# Supplementary material for: Humilisin E: Strategy for the Synthesis and Access to the Functionalized Bicyclic Core
Source: J Org Chem. 2024 Apr 26;89(10):6987–90. doi: 10.1021/acs.joc.4c00358 (PMC11110058; doi:10.1021/acs.joc.4c00358)
Supplement: Supplementary file 2 — jo4c00358_si_002.zip [file jo4c00358_si_002.zip]

Archive with 2,702 entries (2,548 files):
- FID for publication/
- __MACOSX/._FID for publication
- FID for publication/S2/
- __MACOSX/FID for publication/._S2
- FID for publication/.DS_Store
- __MACOSX/FID for publication/._.DS_Store
- FID for publication/Information_on_data_acquisition.docx
- __MACOSX/FID for publication/._Information_on_data_acquisition.docx
- FID for publication/20/
- __MACOSX/FID for publication/._20
- FID for publication/18/
- __MACOSX/FID for publication/._18
- FID for publication/4b/
- __MACOSX/FID for publication/._4b
- FID for publication/9/
- __MACOSX/FID for publication/._9
- FID for publication/11/
- __MACOSX/FID for publication/._11
- FID for publication/7/
- __MACOSX/FID for publication/._7
- FID for publication/(-)-16/
- __MACOSX/FID for publication/._(-)-16
- FID for publication/16/
- __MACOSX/FID for publication/._16
- FID for publication/HumilisinE_manuscript_metadata_structures.png
- __MACOSX/FID for publication/._HumilisinE_manuscript_metadata_structures.png
- FID for publication/6/
- __MACOSX/FID for publication/._6
- FID for publication/10/
- __MACOSX/FID for publication/._10
- FID for publication/8/
- __MACOSX/FID for publication/._8
- FID for publication/HumilisinE_manuscript_metadata_structures.cdxml
- __MACOSX/FID for publication/._HumilisinE_manuscript_metadata_structures.cdxml
- FID for publication/21/
- __MACOSX/FID for publication/._21
- FID for publication/4a/
- __MACOSX/FID for publication/._4a
- FID for publication/(-)-15/
- __MACOSX/FID for publication/._(-)-15
- FID for publication/15/
- __MACOSX/FID for publication/._15
- FID for publication/12/
- __MACOSX/FID for publication/._12
- FID for publication/13/
- __MACOSX/FID for publication/._13
- FID for publication/S2/13C/
- __MACOSX/FID for publication/S2/._13C
- FID for publication/S2/1H/
- __MACOSX/FID for publication/S2/._1H
- FID for publication/20/13C/
- __MACOSX/FID for publication/20/._13C
- FID for publication/20/1H/
- __MACOSX/FID for publication/20/._1H
- FID for publication/20/135DEPT/
- __MACOSX/FID for publication/20/._135DEPT
- FID for publication/18/13C/
- __MACOSX/FID for publication/18/._13C
- FID for publication/18/1H/
- __MACOSX/FID for publication/18/._1H
- FID for publication/18/135DEPT/
- __MACOSX/FID for publication/18/._135DEPT
- FID for publication/4b/13C/
- __MACOSX/FID for publication/4b/._13C
- FID for publication/4b/NOE2/
- __MACOSX/FID for publication/4b/._NOE2
- FID for publication/4b/1H/
- __MACOSX/FID for publication/4b/._1H
- FID for publication/4b/HSQC/
- __MACOSX/FID for publication/4b/._HSQC
- FID for publication/4b/135DEPT/
- __MACOSX/FID for publication/4b/._135DEPT
- FID for publication/4b/NOE/
- __MACOSX/FID for publication/4b/._NOE
- FID for publication/9/13C/
- __MACOSX/FID for publication/9/._13C
- FID for publication/9/1H/
- __MACOSX/FID for publication/9/._1H
- FID for publication/11/13C/
- __MACOSX/FID for publication/11/._13C
- FID for publication/11/1H/
- __MACOSX/FID for publication/11/._1H
- FID for publication/7/13C/
- __MACOSX/FID for publication/7/._13C
- FID for publication/7/1H/
- __MACOSX/FID for publication/7/._1H
- FID for publication/(-)-16/1H/
- __MACOSX/FID for publication/(-)-16/._1H
- FID for publication/16/13C/
- __MACOSX/FID for publication/16/._13C
- FID for publication/16/1H/
- __MACOSX/FID for publication/16/._1H
- FID for publication/16/135DEPT/
- __MACOSX/FID for publication/16/._135DEPT
- FID for publication/6/13C/
- __MACOSX/FID for publication/6/._13C
- FID for publication/6/1H/
- __MACOSX/FID for publication/6/._1H
- FID for publication/10/13C/
- __MACOSX/FID for publication/10/._13C
- FID for publication/10/1H/
- __MACOSX/FID for publication/10/._1H
- FID for publication/8/13C/
- __MACOSX/FID for publication/8/._13C
- FID for publication/8/1H/
- __MACOSX/FID for publication/8/._1H
- FID for publication/21/13C/
- __MACOSX/FID for publication/21/._13C
- FID for publication/21/1H/
- __MACOSX/FID for publication/21/._1H
- FID for publication/21/135DEPT/
- __MACOSX/FID for publication/21/._135DEPT
- FID for publication/4a/13C/
- __MACOSX/FID for publication/4a/._13C
- FID for publication/4a/1H/
- __MACOSX/FID for publication/4a/._1H
- FID for publication/(-)-15/1H/
- __MACOSX/FID for publication/(-)-15/._1H
- FID for publication/15/13C/
- __MACOSX/FID for publication/15/._13C
- FID for publication/15/1H/
- __MACOSX/FID for publication/15/._1H
- FID for publication/15/135DEPT/
- __MACOSX/FID for publication/15/._135DEPT
- FID for publication/12/13C/
- __MACOSX/FID for publication/12/._13C
- FID for publication/12/1H/
- __MACOSX/FID for publication/12/._1H
- FID for publication/12/135DEPT/
- __MACOSX/FID for publication/12/._135DEPT
- FID for publication/13/13C/
- __MACOSX/FID for publication/13/._13C
- FID for publication/13/1H/
- __MACOSX/FID for publication/13/._1H
- FID for publication/13/135DEPT/
- __MACOSX/FID for publication/13/._135DEPT
- FID for publication/S2/13C/uxnmr.par
- __MACOSX/FID for publication/S2/13C/._uxnmr.par
- FID for publication/S2/13C/pulseprogram
- __MACOSX/FID for publication/S2/13C/._pulseprogram
- FID for publication/S2/13C/precom.output
- __MACOSX/FID for publication/S2/13C/._precom.output
- FID for publication/S2/13C/format.temp
- __MACOSX/FID for publication/S2/13C/._format.temp
- FID for publication/S2/13C/audita.txt
- __MACOSX/FID for publication/S2/13C/._audita.txt
- FID for publication/S2/13C/pdata/
- __MACOSX/FID for publication/S2/13C/._pdata
- FID for publication/S2/13C/cpdprg2
- __MACOSX/FID for publication/S2/13C/._cpdprg2
- FID for publication/S2/13C/fq1list
- __MACOSX/FID for publication/S2/13C/._fq1list
- FID for publication/S2/13C/fid
- __MACOSX/FID for publication/S2/13C/._fid
- FID for publication/S2/13C/shimvalues
- __MACOSX/FID for publication/S2/13C/._shimvalues
- FID for publication/S2/13C/uxnmr.info
- __MACOSX/FID for publication/S2/13C/._uxnmr.info
- FID for publication/S2/13C/scon2
- __MACOSX/FID for publication/S2/13C/._scon2
- FID for publication/S2/13C/vtc_pid_settings
- __MACOSX/FID for publication/S2/13C/._vtc_pid_settings
- FID for publication/S2/13C/acqu
- __MACOSX/FID for publication/S2/13C/._acqu
- FID for publication/S2/13C/acqus
- __MACOSX/FID for publication/S2/13C/._acqus
- FID for publication/S2/13C/specpar
- __MACOSX/FID for publication/S2/13C/._specpar
- FID for publication/S2/1H/uxnmr.par
- __MACOSX/FID for publication/S2/1H/._uxnmr.par
- FID for publication/S2/1H/pulseprogram
- __MACOSX/FID for publication/S2/1H/._pulseprogram
- FID for publication/S2/1H/precom.output
- __MACOSX/FID for publication/S2/1H/._precom.output
- FID for publication/S2/1H/format.temp
- __MACOSX/FID for publication/S2/1H/._format.temp
- FID for publication/S2/1H/audita.txt
- __MACOSX/FID for publication/S2/1H/._audita.txt
- FID for publication/S2/1H/pdata/
- __MACOSX/FID for publication/S2/1H/._pdata
- FID for publication/S2/1H/stanprogram4840
- __MACOSX/FID for publication/S2/1H/._stanprogram4840
- FID for publication/S2/1H/fq1list
- __MACOSX/FID for publication/S2/1H/._fq1list
- FID for publication/S2/1H/fid
- __MACOSX/FID for publication/S2/1H/._fid
- FID for publication/S2/1H/shimvalues
- __MACOSX/FID for publication/S2/1H/._shimvalues
- FID for publication/S2/1H/uxnmr.info
- __MACOSX/FID for publication/S2/1H/._uxnmr.info
- FID for publication/S2/1H/scon2
- __MACOSX/FID for publication/S2/1H/._scon2
- FID for publication/S2/1H/vtc_pid_settings
- __MACOSX/FID for publication/S2/1H/._vtc_pid_settings
- FID for publication/S2/1H/acqu
- __MACOSX/FID for publication/S2/1H/._acqu
- FID for publication/S2/1H/acqus
- __MACOSX/FID for publication/S2/1H/._acqus
- FID for publication/S2/1H/specpar
- __MACOSX/FID for publication/S2/1H/._specpar
- FID for publication/20/13C/uxnmr.par
- __MACOSX/FID for publication/20/13C/._uxnmr.par
- FID for publication/20/13C/pulseprogram
- __MACOSX/FID for publication/20/13C/._pulseprogram
- FID for publication/20/13C/precom.output
- __MACOSX/FID for publication/20/13C/._precom.output
- FID for publication/20/13C/format.temp
- __MACOSX/FID for publication/20/13C/._format.temp
- FID for publication/20/13C/audita.txt
- __MACOSX/FID for publication/20/13C/._audita.txt
- FID for publication/20/13C/pdata/
- __MACOSX/FID for publication/20/13C/._pdata
- FID for publication/20/13C/cpdprg2
- __MACOSX/FID for publication/20/13C/._cpdprg2
- FID for publication/20/13C/fq1list
- __MACOSX/FID for publication/20/13C/._fq1list
- FID for publication/20/13C/fid
- __MACOSX/FID for publication/20/13C/._fid
- FID for publication/20/13C/shimvalues
- __MACOSX/FID for publication/20/13C/._shimvalues
- FID for publication/20/13C/uxnmr.info
- __MACOSX/FID for publication/20/13C/._uxnmr.info
- FID for publication/20/13C/scon2
- __MACOSX/FID for publication/20/13C/._scon2
- FID for publication/20/13C/vtc_pid_settings
- __MACOSX/FID for publication/20/13C/._vtc_pid_settings
- FID for publication/20/13C/acqu
- __MACOSX/FID for publication/20/13C/._acqu
- FID for publication/20/13C/acqus
- __MACOSX/FID for publication/20/13C/._acqus
- FID for publication/20/13C/specpar
- __MACOSX/FID for publication/20/13C/._specpar
- FID for publication/20/1H/uxnmr.par
- __MACOSX/FID for publication/20/1H/._uxnmr.par
- FID for publication/20/1H/pulseprogram
- __MACOSX/FID for publication/20/1H/._pulseprogram
- FID for publication/20/1H/precom.output
- __MACOSX/FID for publication/20/1H/._precom.output
- FID for publication/20/1H/format.temp
- __MACOSX/FID for publication/20/1H/._format.temp
- FID for publication/20/1H/audita.txt
- __MACOSX/FID for publication/20/1H/._audita.txt
- FID for publication/20/1H/pdata/
- __MACOSX/FID for publication/20/1H/._pdata
- FID for publication/20/1H/stanprogram6108
- __MACOSX/FID for publication/20/1H/._stanprogram6108
- FID for publication/20/1H/fq1list
- __MACOSX/FID for publication/20/1H/._fq1list
- FID for publication/20/1H/fid
- __MACOSX/FID for publication/20/1H/._fid
- FID for publication/20/1H/shimvalues
- __MACOSX/FID for publication/20/1H/._shimvalues
- FID for publication/20/1H/uxnmr.info
- __MACOSX/FID for publication/20/1H/._uxnmr.info
- FID for publication/20/1H/scon2
- __MACOSX/FID for publication/20/1H/._scon2
- FID for publication/20/1H/vtc_pid_settings
- __MACOSX/FID for publication/20/1H/._vtc_pid_settings
- FID for publication/20/1H/acqu
- __MACOSX/FID for publication/20/1H/._acqu
- FID for publication/20/1H/acqus
- __MACOSX/FID for publication/20/1H/._acqus
- FID for publication/20/1H/specpar
- __MACOSX/FID for publication/20/1H/._specpar
- FID for publication/20/135DEPT/uxnmr.par
- __MACOSX/FID for publication/20/135DEPT/._uxnmr.par
- FID for publication/20/135DEPT/pulseprogram
- __MACOSX/FID for publication/20/135DEPT/._pulseprogram
- FID for publication/20/135DEPT/format.temp
- __MACOSX/FID for publication/20/135DEPT/._format.temp
- FID for publication/20/135DEPT/audita.txt
- __MACOSX/FID for publication/20/135DEPT/._audita.txt
- FID for publication/20/135DEPT/pdata/
- __MACOSX/FID for publication/20/135DEPT/._pdata
- FID for publication/20/135DEPT/cpdprg2
- __MACOSX/FID for publication/20/135DEPT/._cpdprg2
- FID for publication/20/135DEPT/fid
- __MACOSX/FID for publication/20/135DEPT/._fid
- FID for publication/20/135DEPT/shimvalues
- __MACOSX/FID for publication/20/135DEPT/._shimvalues
- FID for publication/20/135DEPT/uxnmr.info
- __MACOSX/FID for publication/20/135DEPT/._uxnmr.info
- FID for publication/20/135DEPT/scon2
- __MACOSX/FID for publication/20/135DEPT/._scon2
- FID for publication/20/135DEPT/vtc_pid_settings
- __MACOSX/FID for publication/20/135DEPT/._vtc_pid_settings
- FID for publication/20/135DEPT/spnam5
- __MACOSX/FID for publication/20/135DEPT/._spnam5
- FID for publication/20/135DEPT/acqu
- __MACOSX/FID for publication/20/135DEPT/._acqu
- FID for publication/20/135DEPT/acqus
- __MACOSX/FID for publication/20/135DEPT/._acqus
- FID for publication/20/135DEPT/specpar
- __MACOSX/FID for publication/20/135DEPT/._specpar
- FID for publication/18/13C/uxnmr.par
- __MACOSX/FID for publication/18/13C/._uxnmr.par
- FID for publication/18/13C/stanprogram5576
- __MACOSX/FID for publication/18/13C/._stanprogram5576
- FID for publication/18/13C/pulseprogram
- __MACOSX/FID for publication/18/13C/._pulseprogram
[truncated: 2,402 more entries]
