# Supplementary material for: Humilisin E: Strategy for the Synthesis and Access to the Functionalized Bicyclic Core
Source: J Org Chem. 2024 Apr 26;89(10):6987–90. doi: 10.1021/acs.joc.4c00358 (PMC11110058; doi:10.1021/acs.joc.4c00358)
Supplement: Supplementary file 2 — jo4c00358_si_002.zip [file jo4c00358_si_002.zip › FID for publication/HumilisinE_manuscript_metadata_structures.cdxml]

<?xml version="1.0" encoding="UTF-8" ?>
<!DOCTYPE CDXML SYSTEM "http://www.cambridgesoft.com/xml/cdxml.dtd" >
<CDXML
 CreationProgram="ChemDraw 20.1.1.125"
 Name="HumilisinE_manuscript_metadata_structures.cdxml"
 BoundingBox="15.80 27.09 494.47 420.10"
 WindowPosition="0 0"
 WindowSize="-1718026240 0"
 WindowIsZoomed="yes"
 FractionalWidths="yes"
 InterpretChemically="yes"
 ShowAtomQuery="yes"
 ShowAtomStereo="no"
 ShowAtomEnhancedStereo="yes"
 ShowAtomNumber="no"
 ShowResidueID="no"
 ShowBondQuery="yes"
 ShowBondRxn="yes"
 ShowBondStereo="no"
 ShowTerminalCarbonLabels="no"
 ShowNonTerminalCarbonLabels="no"
 HideImplicitHydrogens="no"
 LabelFont="3"
 LabelSize="10"
 LabelFace="96"
 CaptionFont="3"
 CaptionSize="10"
 HashSpacing="2.49"
 MarginWidth="1.59"
 LineWidth="0.79"
 BoldWidth="2.01"
 BondLength="14.40"
 BondSpacing="17.9"
 BondSpacingAbs="-2.58"
 ChainAngle="120"
 LabelJustification="Auto"
 CaptionJustification="Left"
 AminoAcidTermini="HOH"
 ShowSequenceTermini="yes"
 ShowSequenceBonds="yes"
 ShowSequenceUnlinkedBranches="no"
 ResidueWrapCount="40"
 ResidueBlockCount="10"
 ResidueZigZag="yes"
 NumberResidueBlocks="no"
 PrintMargins="36 36 36 36"
 MacPrintInfo="0003000001200120000000000B6608A0FF84FF880BE309180367052703FC0002000001200120000000000B6608A0000100000064000000010001010100000001270F000100010000000000000000000000000002001901900000000000600000000000000000000100000000000000000000000000000000"
 ChemPropName=""
 ChemPropFormula="Chemical Formula: "
 ChemPropExactMass="Exact Mass: "
 ChemPropMolWt="Molecular Weight: "
 ChemPropMOverZ="m/z: "
 ChemPropAnalysis="Elemental Analysis: "
 ChemPropBoilingPt="Boiling Point: "
 ChemPropMeltingPt="Melting Point: "
 ChemPropCritTemp="Critical Temp: "
 ChemPropCritPres="Critical Pres: "
 ChemPropCritVol="Critical Vol: "
 ChemPropGibbs="Gibbs Energy: "
 ChemPropLogP="Log P: "
 ChemPropMR="MR: "
 ChemPropHenry="Henry&apos;s Law: "
 ChemPropEForm="Heat of Form: "
 ChemProptPSA="tPSA: "
 ChemPropCLogP="CLogP: "
 ChemPropCMR="CMR: "
 ChemPropLogS="LogS: "
 ChemPropPKa="pKa: "
 ChemPropID=""
 ChemPropFragmentLabel=""
 color="0"
 bgcolor="1"
 RxnAutonumberStart="1"
 RxnAutonumberConditions="no"
 RxnAutonumberStyle="Roman"
 RxnAutonumberFormat="(#)"
><colortable>
<color r="1" g="1" b="1"/>
<color r="0" g="0" b="0"/>
<color r="1" g="0" b="0"/>
<color r="1" g="1" b="0"/>
<color r="0" g="1" b="0"/>
<color r="0" g="1" b="1"/>
<color r="0" g="0" b="1"/>
<color r="1" g="0" b="1"/>
<color r="0" g="0.1608" b="0.3412"/>
</colortable><fonttable>
<font id="3" charset="iso-8859-1" name="Arial"/>
</fonttable><page
 id="151620"
 BoundingBox="0 0 540 719.75"
 HeaderPosition="36"
 FooterPosition="36"
 PrintTrimMarks="yes"
 HeightPages="1"
 WidthPages="1"
><fragment
 id="150865"
 BoundingBox="80.89 27.09 113.60 93.31"
 Z="671"
><n
 id="150862"
 p="81.29 49.80"
 Z="669"
 AS="N"
/><n
 id="150864"
 p="81.29 64.20"
 Z="670"
 AS="N"
/><n
 id="150866"
 p="94.99 68.65"
 Z="672"
 AS="N"
/><n
 id="150868"
 p="103.45 57"
 Z="673"
 AS="N"
/><n
 id="150870"
 p="94.99 45.35"
 Z="674"
 AS="N"
/><n
 id="150877"
 p="99.44 31.65"
 Z="680"
 Element="8"
 NumHydrogens="0"
 NeedsClean="yes"
 AS="N"
><t
 p="95.55 35.55"
 BoundingBox="95.55 27.09 103.33 35.65"
 LabelJustification="Left"
><s font="3" size="10" color="0" face="96">O</s></t></n><n
 id="150879"
 p="99.44 82.35"
 Z="682"
 AS="N"
/><n
 id="150881"
 p="89.80 93.05"
 Z="684"
 AS="N"
/><n
 id="150883"
 p="113.52 85.34"
 Z="686"
 AS="N"
/><b
 id="150872"
 Z="675"
 B="150862"
 E="150864"
 BS="N"
/><b
 id="150873"
 Z="676"
 B="150864"
 E="150866"
 BS="N"
/><b
 id="150874"
 Z="677"
 B="150866"
 E="150868"
 Order="2"
 BS="N"
 BondCircularOrdering="150873 150880 0 150875"
/><b
 id="150875"
 Z="678"
 B="150868"
 E="150870"
 BS="N"
/><b
 id="150876"
 Z="679"
 B="150870"
 E="150862"
 BS="N"
/><b
 id="150878"
 Z="681"
 B="150870"
 E="150877"
 Order="2"
 BS="N"
/><b
 id="150880"
 Z="683"
 B="150866"
 E="150879"
 BS="N"
/><b
 id="150882"
 Z="685"
 B="150879"
 E="150881"
 BS="N"
/><b
 id="150884"
 Z="687"
 B="150879"
 E="150883"
 BS="N"
/></fragment><fragment
 id="150886"
 BoundingBox="19.09 27.09 50.98 86.35"
 Z="691"
><n
 id="150887"
 p="19.49 49.80"
 Z="689"
 AS="N"
/><n
 id="150888"
 p="19.49 64.20"
 Z="690"
 AS="N"
/><n
 id="150889"
 p="33.19 68.65"
 Z="692"
 AS="N"
/><n
 id="150890"
 p="41.65 57"
 Z="693"
 AS="N"
/><n
 id="150891"
 p="33.19 45.35"
 Z="694"
 AS="N"
/><n
 id="150892"
 p="37.64 31.65"
 Z="700"
 Element="8"
 NumHydrogens="0"
 NeedsClean="yes"
 AS="N"
><t
 p="33.75 35.55"
 BoundingBox="33.75 27.09 41.53 35.65"
 LabelJustification="Left"
><s font="3" size="10" color="0" face="96">O</s></t></n><n
 id="150899"
 p="37.64 82.35"
 Z="702"
 NodeType="Fragment"
 NeedsClean="yes"
 AS="N"
><fragment
 id="151621"
><n
 id="151558"
 p="37.64 82.35"
 Z="625"
 Element="8"
 NumHydrogens="0"
 NeedsClean="yes"
><t
 p="33.75 86.25"
 BoundingBox="33.75 77.79 41.53 86.35"
 LabelJustification="Left"
><s font="3" size="10" color="0" face="96">O</s></t></n><n
 id="151559"
 p="56.11 98.98"
 Z="626"
/><n
 id="151560"
 p="51.67 85.33"
 Z="627"
/><n
 id="151561"
 p="33.20 68.70"
 Z="628"
 NodeType="ExternalConnectionPoint"
 ExternalConnectionNum="1"
/><b
 id="151562"
 Z="629"
 B="151559"
 E="151560"
/><b
 id="151563"
 Z="630"
 B="151558"
 E="151560"
/><b
 id="151564"
 Z="631"
 B="151561"
 E="151558"
/></fragment><t
 p="33.75 86.25"
 BoundingBox="33.75 77.79 50.98 86.35"
 LabelJustification="Left"
 LabelAlignment="Left"
><s font="3" size="10" color="0" face="96">OEt</s></t></n><b
 id="150893"
 Z="695"
 B="150887"
 E="150888"
 BS="N"
/><b
 id="150894"
 Z="696"
 B="150888"
 E="150889"
 BS="N"
/><b
 id="150895"
 Z="697"
 B="150889"
 E="150890"
 Order="2"
 BS="N"
 BondCircularOrdering="150894 150900 0 150896"
/><b
 id="150896"
 Z="698"
 B="150890"
 E="150891"
 BS="N"
/><b
 id="150897"
 Z="699"
 B="150891"
 E="150887"
 BS="N"
/><b
 id="150898"
 Z="701"
 B="150891"
 E="150892"
 Order="2"
 BS="N"
/><b
 id="150900"
 Z="703"
 B="150889"
 E="150899"
 BS="N"
/></fragment><fragment
 id="150906"
 BoundingBox="148.05 27.09 195.24 93.02"
 Z="707"
><n
 id="150903"
 p="152.09 49.80"
 Z="705"
 AS="N"
/><n
 id="150905"
 p="152.09 64.20"
 Z="706"
 AS="N"
/><n
 id="150907"
 p="165.79 68.65"
 Z="708"
 AS="N"
/><n
 id="150909"
 p="174.25 57"
 Z="709"
 AS="N"
/><n
 id="150911"
 p="165.79 45.35"
 Z="710"
 AS="N"
/><n
 id="150918"
 p="170.24 31.65"
 Z="716"
 NodeType="Fragment"
 NeedsClean="yes"
 AS="N"
><fragment
 id="151622"
><n
 id="151567"
 p="170.24 31.65"
 Z="632"
 Element="8"
 NumHydrogens="0"
 NeedsClean="yes"
><t
 p="166.35 35.55"
 BoundingBox="166.35 27.09 174.13 35.65"
 Justification="Auto"
><s font="3" size="10" color="0" face="96">O</s></t></n><n
 id="151568"
 p="160.63 20.99"
 Z="633"
 Element="14"
 NumHydrogens="0"
 NeedsClean="yes"
><t
 p="160.63 24.89"
 BoundingBox="156.18 16.43 165.08 24.99"
 LabelJustification="Center"
 Justification="Center"
 LabelAlignment="Center"
><s font="3" size="10" color="0" face="96">Si</s></t></n><n
 id="151569"
 p="151.03 10.33"
 Z="634"
/><n
 id="151570"
 p="146.60 23.97"
 Z="635"
/><n
 id="151571"
 p="165.07 7.34"
 Z="636"
/><n
 id="151572"
 p="165.80 45.30"
 Z="637"
 NodeType="ExternalConnectionPoint"
 ExternalConnectionNum="1"
/><b
 id="151573"
 Z="638"
 B="151568"
 E="151569"
/><b
 id="151574"
 Z="639"
 B="151568"
 E="151570"
/><b
 id="151575"
 Z="640"
 B="151568"
 E="151571"
/><b
 id="151576"
 Z="641"
 B="151567"
 E="151568"
/><b
 id="151577"
 Z="642"
 B="151572"
 E="151567"
/></fragment><t
 p="166.35 35.55"
 BoundingBox="166.35 27.09 195.24 35.65"
 LabelJustification="Left"
 LabelAlignment="Left"
><s font="3" size="10" color="0" face="96">OTMS</s></t></n><n
 id="150920"
 p="178.26 75.85"
 Z="718"
 AS="N"
/><n
 id="150924"
 p="190.73 68.65"
 Z="720"
 AS="N"
/><n
 id="150930"
 p="162.06 82.56"
 Z="722"
 AS="N"
/><n
 id="150932"
 p="172.24 92.74"
 Z="724"
 AS="N"
/><n
 id="150934"
 p="148.15 86.29"
 Z="726"
 AS="N"
/><b
 id="150913"
 Z="711"
 B="150903"
 E="150905"
 BS="N"
/><b
 id="150914"
 Z="712"
 B="150905"
 E="150907"
 BS="N"
/><b
 id="150915"
 Z="713"
 B="150907"
 E="150909"
 BS="N"
/><b
 id="150916"
 Z="714"
 B="150909"
 E="150911"
 Order="2"
 BS="N"
 BondCircularOrdering="150915 0 150919 150917"
/><b
 id="150917"
 Z="715"
 B="150911"
 E="150903"
 BS="N"
/><b
 id="150919"
 Z="717"
 B="150911"
 E="150918"
 BS="N"
/><b
 id="150921"
 Z="719"
 B="150907"
 E="150920"
 BS="N"
/><b
 id="150925"
 Z="721"
 B="150920"
 E="150924"
 Order="2"
 BS="N"
/><b
 id="150931"
 Z="723"
 B="150907"
 E="150930"
 BS="N"
/><b
 id="150933"
 Z="725"
 B="150930"
 E="150932"
 BS="N"
/><b
 id="150935"
 Z="727"
 B="150930"
 E="150934"
 BS="N"
/></fragment><fragment
 id="150940"
 BoundingBox="217.05 27.09 275.68 93.02"
 Z="731"
><n
 id="150937"
 p="221.09 49.80"
 Z="729"
 AS="N"
/><n
 id="150939"
 p="221.09 64.20"
 Z="730"
 AS="N"
/><n
 id="150941"
 p="234.79 68.65"
 Z="732"
 Geometry="Tetrahedral"
 AS="S"
 BondOrdering="150948 150949 150957 150959"
/><n
 id="150943"
 p="243.25 57"
 Z="733"
 Geometry="Tetrahedral"
 AS="S"
 BondOrdering="150949 150950 150955 0"
/><n
 id="150945"
 p="234.79 45.35"
 Z="734"
 AS="N"
/><n
 id="150952"
 p="239.24 31.65"
 Z="740"
 Element="8"
 NumHydrogens="0"
 NeedsClean="yes"
 AS="N"
><t
 p="235.35 35.55"
 BoundingBox="235.35 27.09 243.13 35.65"
 LabelJustification="Left"
><s font="3" size="10" color="0" face="96">O</s></t></n><n
 id="150954"
 p="257.65 57"
 Z="742"
 AS="N"
/><n
 id="150956"
 p="247.26 75.85"
 Z="744"
 AS="N"
/><n
 id="150958"
 p="231.06 82.56"
 Z="746"
 AS="N"
/><n
 id="150960"
 p="241.24 92.74"
 Z="748"
 AS="N"
/><n
 id="150962"
 p="217.15 86.29"
 Z="750"
 AS="N"
/><n
 id="150964"
 p="259.73 68.65"
 Z="752"
 AS="N"
/><n
 id="150966"
 p="264.85 44.53"
 Z="754"
 NodeType="Fragment"
 NeedsClean="yes"
 AS="N"
><fragment
 id="151623"
><n
 id="151580"
 p="264.85 44.53"
 Z="643"
/><n
 id="151581"
 p="272.02 32.10"
 Z="644"
 Element="7"
 NumHydrogens="0"
 NeedsClean="yes"
><t
 p="268.41 36"
 BoundingBox="268.41 27.72 275.63 36"
 LabelJustification="Left"
><s font="3" size="10" color="0" face="96">N</s></t></n><n
 id="151582"
 p="257.67 56.96"
 Z="645"
 NodeType="ExternalConnectionPoint"
 ExternalConnectionNum="1"
/><b
 id="151583"
 Z="646"
 B="151580"
 E="151581"
 Order="3"
/><b
 id="151584"
 Z="647"
 B="151582"
 E="151580"
/></fragment><t
 p="261.24 48.43"
 BoundingBox="261.24 39.97 275.68 48.53"
 LabelJustification="Left"
 LabelAlignment="Left"
><s font="3" size="10" color="0" face="96">CN</s></t></n><b
 id="150947"
 Z="735"
 B="150937"
 E="150939"
 BS="N"
/><b
 id="150948"
 Z="736"
 B="150939"
 E="150941"
 BS="N"
/><b
 id="150949"
 Z="737"
 B="150941"
 E="150943"
 BS="N"
/><b
 id="150950"
 Z="738"
 B="150943"
 E="150945"
 BS="N"
/><b
 id="150951"
 Z="739"
 B="150945"
 E="150937"
 BS="N"
/><b
 id="150953"
 Z="741"
 B="150945"
 E="150952"
 Order="2"
 BS="N"
/><b
 id="150955"
 Z="743"
 B="150943"
 E="150954"
 Display="WedgeBegin"
 BS="N"
/><b
 id="150957"
 Z="745"
 B="150941"
 E="150956"
 Display="WedgeBegin"
 BS="N"
/><b
 id="150959"
 Z="747"
 B="150941"
 E="150958"
 Display="WedgedHashBegin"
 BS="N"
/><b
 id="150961"
 Z="749"
 B="150958"
 E="150960"
 BS="N"
/><b
 id="150963"
 Z="751"
 B="150958"
 E="150962"
 BS="N"
/><b
 id="150965"
 Z="753"
 B="150956"
 E="150964"
 Order="2"
 BS="N"
/><b
 id="150967"
 Z="755"
 B="150954"
 E="150966"
 BS="N"
/></fragment><fragment
 id="150989"
 BoundingBox="293.25 27.09 351.88 93.24"
 Z="763"
><n
 id="150990"
 p="297.29 50.01"
 Z="761"
 AS="N"
/><n
 id="150991"
 p="297.29 64.41"
 Z="762"
 AS="N"
/><n
 id="150992"
 p="310.99 68.86"
 Z="764"
 Geometry="Tetrahedral"
 AS="S"
 BondOrdering="151010 151011 151016 151017"
/><n
 id="150993"
 p="319.45 57.21"
 Z="765"
 Geometry="Tetrahedral"
 AS="S"
 BondOrdering="151011 151012 151015 0"
/><n
 id="150994"
 p="310.99 45.56"
 Z="766"
 Geometry="Tetrahedral"
 AS="R"
 BondOrdering="151013 151012 151023 151025"
/><n
 id="150996"
 p="333.85 57.21"
 Z="772"
 AS="N"
/><n
 id="150997"
 p="323.46 76.06"
 Z="774"
 AS="N"
/><n
 id="150998"
 p="307.26 82.77"
 Z="776"
 AS="N"
/><n
 id="150999"
 p="317.44 92.96"
 Z="778"
 AS="N"
/><n
 id="151000"
 p="293.35 86.50"
 Z="780"
 AS="N"
/><n
 id="151001"
 p="335.93 68.86"
 Z="782"
 AS="N"
/><n
 id="151002"
 p="341.05 44.74"
 Z="784"
 NodeType="Fragment"
 NeedsClean="yes"
 AS="N"
><fragment
 id="151624"
><n
 id="151004"
 p="341.05 44.74"
 Z="756"
/><n
 id="151005"
 p="348.22 32.32"
 Z="757"
 Element="7"
 NumHydrogens="0"
 NeedsClean="yes"
><t
 p="344.61 36.22"
 BoundingBox="344.61 27.94 351.83 36.22"
 LabelJustification="Left"
><s font="3" size="10" color="0" face="96">N</s></t></n><n
 id="151006"
 p="333.87 57.17"
 Z="758"
 NodeType="ExternalConnectionPoint"
 ExternalConnectionNum="1"
/><b
 id="151007"
 Z="759"
 B="151004"
 E="151005"
 Order="3"
/><b
 id="151008"
 Z="760"
 B="151006"
 E="151004"
/></fragment><t
 p="337.44 48.64"
 BoundingBox="337.44 40.18 351.88 48.74"
 LabelJustification="Left"
 LabelAlignment="Left"
><s font="3" size="10" color="0" face="96">CN</s></t></n><n
 id="151022"
 p="321.17 35.38"
 Z="786"
 AS="N"
/><n
 id="151024"
 p="307.26 31.65"
 Z="788"
 Element="8"
 NumHydrogens="1"
 NeedsClean="yes"
 AS="N"
><t
 p="311.15 35.55"
 BoundingBox="296.15 27.09 311.15 35.65"
 LabelJustification="Right"
 Justification="Right"
 LabelAlignment="Right"
><s font="3" size="10" color="0" face="96">OH</s></t></n><b
 id="151009"
 Z="767"
 B="150990"
 E="150991"
 BS="N"
/><b
 id="151010"
 Z="768"
 B="150991"
 E="150992"
 BS="N"
/><b
 id="151011"
 Z="769"
 B="150992"
 E="150993"
 BS="N"
/><b
 id="151012"
 Z="770"
 B="150993"
 E="150994"
 BS="N"
/><b
 id="151013"
 Z="771"
 B="150994"
 E="150990"
 BS="N"
/><b
 id="151015"
 Z="773"
 B="150993"
 E="150996"
 Display="WedgeBegin"
 BS="N"
/><b
 id="151016"
 Z="775"
 B="150992"
 E="150997"
 Display="WedgeBegin"
 BS="N"
/><b
 id="151017"
 Z="777"
 B="150992"
 E="150998"
 Display="WedgedHashBegin"
 BS="N"
/><b
 id="151018"
 Z="779"
 B="150998"
 E="150999"
 BS="N"
/><b
 id="151019"
 Z="781"
 B="150998"
 E="151000"
 BS="N"
/><b
 id="151020"
 Z="783"
 B="150997"
 E="151001"
 Order="2"
 BS="N"
/><b
 id="151021"
 Z="785"
 B="150996"
 E="151002"
 BS="N"
/><b
 id="151023"
 Z="787"
 B="150994"
 E="151022"
 Display="WedgedHashBegin"
 BS="N"
/><b
 id="151025"
 Z="789"
 B="150994"
 E="151024"
 Display="WedgeBegin"
 BS="N"
/></fragment><fragment
 id="151028"
 BoundingBox="22.65 131.88 81.28 198.02"
 Z="799"
><n
 id="151029"
 p="26.69 154.80"
 Z="797"
 AS="N"
/><n
 id="151030"
 p="26.69 169.20"
 Z="798"
 AS="N"
/><n
 id="151031"
 p="40.39 173.65"
 Z="800"
 Geometry="Tetrahedral"
 AS="R"
 BondOrdering="151050 151051 151055 151056"
/><n
 id="151032"
 p="48.85 162"
 Z="801"
 Geometry="Tetrahedral"
 AS="S"
 BondOrdering="151051 151052 151054 0"
/><n
 id="151033"
 p="40.39 150.35"
 Z="802"
 Geometry="Tetrahedral"
 AS="R"
 BondOrdering="151053 151052 151061 151062"
/><n
 id="151034"
 p="63.25 162"
 Z="808"
 AS="N"
/><n
 id="151035"
 p="52.86 180.85"
 Z="810"
 Geometry="Tetrahedral"
 AS="S"
 BondOrdering="151055 151059 151065 0"
/><n
 id="151036"
 p="36.66 187.56"
 Z="812"
 AS="N"
/><n
 id="151037"
 p="46.84 197.74"
 Z="814"
 AS="N"
/><n
 id="151038"
 p="22.75 191.29"
 Z="816"
 AS="N"
/><n
 id="151039"
 p="65.33 173.65"
 Z="818"
 AS="N"
/><n
 id="151040"
 p="70.45 149.53"
 Z="820"
 NodeType="Fragment"
 NeedsClean="yes"
 AS="N"
><fragment
 id="151625"
><n
 id="151042"
 p="70.45 149.53"
 Z="792"
/><n
 id="151043"
 p="77.62 137.10"
 Z="793"
 Element="7"
 NumHydrogens="0"
 NeedsClean="yes"
><t
 p="74.01 141"
 BoundingBox="74.01 132.72 81.23 141"
 LabelJustification="Left"
><s font="3" size="10" color="0" face="96">N</s></t></n><n
 id="151044"
 p="63.27 161.96"
 Z="794"
 NodeType="ExternalConnectionPoint"
 ExternalConnectionNum="1"
/><b
 id="151045"
 Z="795"
 B="151042"
 E="151043"
 Order="3"
/><b
 id="151046"
 Z="796"
 B="151044"
 E="151042"
/></fragment><t
 p="66.84 153.43"
 BoundingBox="66.84 144.97 81.28 153.53"
 LabelJustification="Left"
 LabelAlignment="Left"
><s font="3" size="10" color="0" face="96">CN</s></t></n><n
 id="151047"
 p="50.57 140.17"
 Z="822"
 AS="N"
/><n
 id="151048"
 p="36.66 136.44"
 Z="824"
 Element="8"
 NumHydrogens="1"
 NeedsClean="yes"
 AS="N"
><t
 p="40.55 140.34"
 BoundingBox="25.55 131.88 40.55 140.44"
 LabelJustification="Right"
 Justification="Right"
 LabelAlignment="Right"
><s font="3" size="10" color="0" face="96">OH</s></t></n><n
 id="151064"
 p="65.33 188.05"
 Z="826"
 Element="8"
 NumHydrogens="0"
 NeedsClean="yes"
 AS="N"
><t
 p="61.44 191.95"
 BoundingBox="61.44 183.49 69.22 192.05"
 LabelJustification="Left"
><s font="3" size="10" color="0" face="96">O</s></t></n><b
 id="151049"
 Z="803"
 B="151029"
 E="151030"
 BS="N"
/><b
 id="151050"
 Z="804"
 B="151030"
 E="151031"
 BS="N"
/><b
 id="151051"
 Z="805"
 B="151031"
 E="151032"
 BS="N"
/><b
 id="151052"
 Z="806"
 B="151032"
 E="151033"
 BS="N"
/><b
 id="151053"
 Z="807"
 B="151033"
 E="151029"
 BS="N"
/><b
 id="151054"
 Z="809"
 B="151032"
 E="151034"
 Display="WedgeBegin"
 BS="N"
/><b
 id="151055"
 Z="811"
 B="151031"
 E="151035"
 BS="N"
/><b
 id="151056"
 Z="813"
 B="151031"
 E="151036"
 Display="WedgedHashBegin"
 BS="N"
/><b
 id="151057"
 Z="815"
 B="151036"
 E="151037"
 BS="N"
/><b
 id="151058"
 Z="817"
 B="151036"
 E="151038"
 BS="N"
/><b
 id="151059"
 Z="819"
 B="151035"
 E="151039"
 BS="N"
/><b
 id="151060"
 Z="821"
 B="151034"
 E="151040"
 BS="N"
/><b
 id="151061"
 Z="823"
 B="151033"
 E="151047"
 Display="WedgedHashBegin"
 BS="N"
/><b
 id="151062"
 Z="825"
 B="151033"
 E="151048"
 Display="WedgeBegin"
 BS="N"
/><b
 id="151065"
 Z="827"
 B="151035"
 E="151064"
 Display="WedgeBegin"
 BS="N"
/><b
 id="151069"
 Z="828"
 B="151039"
 E="151064"
 BS="N"
/></fragment><fragment
 id="151071"
 BoundingBox="120.45 131.88 179.08 198.02"
 Z="837"
><n
 id="151072"
 p="124.49 154.80"
 Z="835"
 AS="N"
/><n
 id="151073"
 p="124.49 169.20"
 Z="836"
 AS="N"
/><n
 id="151074"
 p="138.19 173.65"
 Z="838"
 Geometry="Tetrahedral"
 AS="R"
 BondOrdering="151094 151095 151099 151100"
/><n
 id="151075"
 p="146.65 162"
 Z="839"
 Geometry="Tetrahedral"
 AS="S"
 BondOrdering="151095 151096 151098 0"
/><n
 id="151076"
 p="138.19 150.35"
 Z="840"
 Geometry="Tetrahedral"
 AS="R"
 BondOrdering="151097 151096 151105 151106"
/><n
 id="151077"
 p="161.05 162"
 Z="846"
 AS="N"
/><n
 id="151078"
 p="150.66 180.85"
 Z="848"
 Geometry="Tetrahedral"
 AS="R"
 BondOrdering="151099 151103 0 151107"
/><n
 id="151079"
 p="134.46 187.56"
 Z="850"
 AS="N"
/><n
 id="151080"
 p="144.64 197.74"
 Z="852"
 AS="N"
/><n
 id="151081"
 p="120.55 191.29"
 Z="854"
 AS="N"
/><n
 id="151082"
 p="163.13 173.65"
 Z="856"
 AS="N"
/><n
 id="151083"
 p="168.25 149.53"
 Z="858"
 NodeType="Fragment"
 NeedsClean="yes"
 AS="N"
><fragment
 id="151626"
><n
 id="151085"
 p="168.25 149.53"
 Z="830"
/><n
 id="151086"
 p="175.42 137.10"
 Z="831"
 Element="7"
 NumHydrogens="0"
 NeedsClean="yes"
><t
 p="171.81 141"
 BoundingBox="171.81 132.72 179.03 141"
 LabelJustification="Left"
><s font="3" size="10" color="0" face="96">N</s></t></n><n
 id="151087"
 p="161.07 161.96"
 Z="832"
 NodeType="ExternalConnectionPoint"
 ExternalConnectionNum="1"
/><b
 id="151088"
 Z="833"
 B="151085"
 E="151086"
 Order="3"
/><b
 id="151089"
 Z="834"
 B="151087"
 E="151085"
/></fragment><t
 p="164.64 153.43"
 BoundingBox="164.64 144.97 179.08 153.53"
 LabelJustification="Left"
 LabelAlignment="Left"
><s font="3" size="10" color="0" face="96">CN</s></t></n><n
 id="151090"
 p="148.37 140.17"
 Z="860"
 AS="N"
/><n
 id="151091"
 p="134.46 136.44"
 Z="862"
 Element="8"
 NumHydrogens="1"
 NeedsClean="yes"
 AS="N"
><t
 p="138.35 140.34"
 BoundingBox="123.35 131.88 138.35 140.44"
 LabelJustification="Right"
 Justification="Right"
 LabelAlignment="Right"
><s font="3" size="10" color="0" face="96">OH</s></t></n><n
 id="151092"
 p="163.13 188.05"
 Z="864"
 Element="8"
 NumHydrogens="0"
 NeedsClean="yes"
 AS="N"
><t
 p="159.24 191.95"
 BoundingBox="159.24 183.49 167.02 192.05"
 LabelJustification="Left"
><s font="3" size="10" color="0" face="96">O</s></t></n><b
 id="151093"
 Z="841"
 B="151072"
 E="151073"
 BS="N"
/><b
 id="151094"
 Z="842"
 B="151073"
 E="151074"
 BS="N"
/><b
 id="151095"
 Z="843"
 B="151074"
 E="151075"
 BS="N"
/><b
 id="151096"
 Z="844"
 B="151075"
 E="151076"
 BS="N"
/><b
 id="151097"
 Z="845"
 B="151076"
 E="151072"
 BS="N"
/><b
 id="151098"
 Z="847"
 B="151075"
 E="151077"
 Display="WedgeBegin"
 BS="N"
/><b
 id="151099"
 Z="849"
 B="151074"
 E="151078"
 BS="N"
/><b
 id="151100"
 Z="851"
 B="151074"
 E="151079"
 Display="WedgedHashBegin"
 BS="N"
/><b
 id="151101"
 Z="853"
 B="151079"
 E="151080"
 BS="N"
/><b
 id="151102"
 Z="855"
 B="151079"
 E="151081"
 BS="N"
/><b
 id="151103"
 Z="857"
 B="151078"
 E="151082"
 BS="N"
/><b
 id="151104"
 Z="859"
 B="151077"
 E="151083"
 BS="N"
/><b
 id="151105"
 Z="861"
 B="151076"
 E="151090"
 Display="WedgedHashBegin"
 BS="N"
/><b
 id="151106"
 Z="863"
 B="151076"
 E="151091"
 Display="WedgeBegin"
 BS="N"
/><b
 id="151107"
 Z="865"
 B="151078"
 E="151092"
 Display="WedgedHashBegin"
 BS="N"
/><b
 id="151108"
 Z="866"
 B="151082"
 E="151092"
 BS="N"
/></fragment><fragment
 id="151113"
 BoundingBox="201.81 131.88 283.91 189.07"
 Z="870"
><n
 id="151110"
 p="236.80 151.07"
 Z="868"
 Geometry="Tetrahedral"
 AS="S"
 BondOrdering="151118 151121 151133 151128"
/><n
 id="151112"
 p="236.80 165.47"
 Z="869"
 Geometry="Tetrahedral"
 AS="S"
 BondOrdering="151118 151119 151131 151135"
/><n
 id="151114"
 p="251.20 165.47"
 Z="871"
 Geometry="Tetrahedral"
 AS="R"
 BondOrdering="151119 151120 151149 151139"
/><n
 id="151116"
 p="251.20 151.07"
 Z="872"
 Geometry="Tetrahedral"
 AS="R"
 BondOrdering="151121 151120 151137 151147"
/><n
 id="151122"
 p="223.10 146.62"
 Z="877"
 Geometry="Tetrahedral"
 AS="R"
 BondOrdering="151128 151129 151143 151141"
/><n
 id="151124"
 p="214.64 158.27"
 Z="878"
 AS="N"
/><n
 id="151126"
 p="223.10 169.92"
 Z="879"
 AS="N"
/><n
 id="151132"
 p="239.05 136.85"
 Z="884"
 Element="1"
 NumHydrogens="0"
 NeedsClean="yes"
 AS="N"
><t
 p="235.44 140.75"
 BoundingBox="235.44 132.47 242.66 140.75"
 LabelJustification="Left"
><s font="3" size="10" color="0" face="96">H</s></t></n><n
 id="151134"
 p="239.05 179.70"
 Z="886"
 AS="N"
/><n
 id="151136"
 p="265.11 147.35"
 Z="888"
 NodeType="Fragment"
 NeedsClean="yes"
 AS="N"
><fragment
 id="151627"
><n
 id="151590"
 p="265.11 147.35"
 Z="648"
/><n
 id="151591"
 p="278.97 143.63"
 Z="649"
 Element="7"
 NumHydrogens="0"
 NeedsClean="yes"
><t
 p="275.36 147.53"
 BoundingBox="275.36 139.25 282.58 147.53"
 LabelJustification="Left"
><s font="3" size="10" color="0" face="96">N</s></t></n><n
 id="151592"
 p="251.25 151.06"
 Z="650"
 NodeType="ExternalConnectionPoint"
 ExternalConnectionNum="1"
/><b
 id="151593"
 Z="651"
 B="151590"
 E="151591"
 Order="3"
/><b
 id="151594"
 Z="652"
 B="151592"
 E="151590"
 Display="WedgedHashBegin"
/></fragment><t
 p="261.50 151.25"
 BoundingBox="261.50 142.79 275.94 151.35"
 LabelJustification="Left"
 LabelAlignment="Left"
><s font="3" size="10" color="0" face="96">CN</s></t></n><n
 id="151138"
 p="258.40 177.94"
 Z="890"
 Element="1"
 NumHydrogens="0"
 NeedsClean="yes"
 AS="N"
><t
 p="254.79 181.84"
 BoundingBox="254.79 173.56 262.01 181.84"
 LabelJustification="Left"
><s font="3" size="10" color="0" face="96">H</s></t></n><n
 id="151140"
 p="226.83 132.71"
 Z="892"
 AS="N"
/><n
 id="151142"
 p="212.92 136.44"
 Z="894"
 Element="8"
 NumHydrogens="1"
 NeedsClean="yes"
 AS="N"
><t
 p="216.81 140.34"
 BoundingBox="201.81 131.88 216.81 140.44"
 LabelJustification="Right"
 Justification="Right"
 LabelAlignment="Right"
><s font="3" size="10" color="0" face="96">OH</s></t></n><n
 id="151146"
 p="254.93 137.16"
 Z="896"
 Element="1"
 NumHydrogens="0"
 NeedsClean="yes"
 AS="N"
><t
 p="251.32 141.06"
 BoundingBox="251.32 132.78 258.54 141.06"
 LabelJustification="Left"
><s font="3" size="10" color="0" face="96">H</s></t></n><n
 id="151148"
 p="265.60 165.47"
 Z="898"
 AS="N"
/><n
 id="151154"
 p="252.50 184.86"
 Z="900"
 AS="N"
/><n
 id="151156"
 p="227.86 188.76"
 Z="902"
 AS="N"
/><n
 id="151158"
 p="272.80 177.94"
 Z="904"
 Element="8"
 NumHydrogens="1"
 NeedsClean="yes"
 AS="N"
><t
 p="268.91 181.84"
 BoundingBox="268.91 173.38 283.91 181.94"
 LabelJustification="Left"
 LabelAlignment="Left"
><s font="3" size="10" color="0" face="96">OH</s></t></n><b
 id="151118"
 Z="873"
 B="151110"
 E="151112"
 BS="N"
/><b
 id="151119"
 Z="874"
 B="151112"
 E="151114"
 BS="N"
/><b
 id="151120"
 Z="875"
 B="151114"
 E="151116"
 BS="N"
/><b
 id="151121"
 Z="876"
 B="151116"
 E="151110"
 BS="N"
/><b
 id="151128"
 Z="880"
 B="151110"
 E="151122"
 BS="N"
/><b
 id="151129"
 Z="881"
 B="151122"
 E="151124"
 BS="N"
/><b
 id="151130"
 Z="882"
 B="151124"
 E="151126"
 BS="N"
/><b
 id="151131"
 Z="883"
 B="151126"
 E="151112"
 BS="N"
/><b
 id="151133"
 Z="885"
 B="151110"
 E="151132"
 Display="WedgedHashBegin"
 BS="N"
/><b
 id="151135"
 Z="887"
 B="151112"
 E="151134"
 Display="WedgedHashBegin"
 BS="N"
/><b
 id="151137"
 Z="889"
 B="151116"
 E="151136"
 Display="WedgedHashBegin"
 BS="N"
/><b
 id="151139"
 Z="891"
 B="151114"
 E="151138"
 Display="WedgedHashBegin"
 BS="N"
/><b
 id="151141"
 Z="893"
 B="151122"
 E="151140"
 Display="WedgedHashBegin"
 BS="N"
/><b
 id="151143"
 Z="895"
 B="151122"
 E="151142"
 Display="WedgeBegin"
 BS="N"
/><b
 id="151147"
 Z="897"
 B="151116"
 E="151146"
 Display="WedgeBegin"
 BS="N"
/><b
 id="151149"
 Z="899"
 B="151114"
 E="151148"
 Display="WedgeBegin"
 BS="N"
/><b
 id="151155"
 Z="901"
 B="151134"
 E="151154"
 BS="N"
/><b
 id="151157"
 Z="903"
 B="151134"
 E="151156"
 BS="N"
/><b
 id="151159"
 Z="905"
 B="151148"
 E="151158"
 BS="N"
/></fragment><fragment
 id="151164"
 BoundingBox="25.09 246.52 73.47 288.10"
 Z="909"
><n
 id="151161"
 p="25.55 273.85"
 Z="907"
 AS="N"
/><n
 id="151163"
 p="29.88 287.58"
 Z="908"
 AS="N"
/><n
 id="151165"
 p="44.29 287.70"
 Z="910"
 AS="N"
/><n
 id="151167"
 p="48.84 274.04"
 Z="911"
 AS="N"
/><n
 id="151169"
 p="37.26 265.48"
 Z="912"
 AS="N"
/><n
 id="151176"
 p="37.39 251.08"
 Z="918"
 Element="8"
 NumHydrogens="0"
 NeedsClean="yes"
 AS="N"
><t
 p="33.50 254.98"
 BoundingBox="33.50 246.52 41.28 255.08"
 LabelJustification="Left"
><s font="3" size="10" color="0" face="96">O</s></t></n><n
 id="151178"
 p="62.58 269.70"
 Z="920"
 AS="N"
/><n
 id="151180"
 p="73.20 279.42"
 Z="922"
 AS="N"
/><n
 id="151182"
 p="65.68 255.64"
 Z="924"
 AS="N"
/><b
 id="151171"
 Z="913"
 B="151161"
 E="151163"
 BS="N"
/><b
 id="151172"
 Z="914"
 B="151163"
 E="151165"
 BS="N"
/><b
 id="151173"
 Z="915"
 B="151165"
 E="151167"
 BS="N"
/><b
 id="151174"
 Z="916"
 B="151167"
 E="151169"
 BS="N"
/><b
 id="151175"
 Z="917"
 B="151169"
 E="151161"
 BS="N"
/><b
 id="151177"
 Z="919"
 B="151169"
 E="151176"
 Order="2"
 BS="N"
/><b
 id="151179"
 Z="921"
 B="151167"
 E="151178"
 Order="2"
 BS="N"
 BondCircularOrdering="151174 151173 151181 151183"
/><b
 id="151181"
 Z="923"
 B="151178"
 E="151180"
 BS="N"
/><b
 id="151183"
 Z="925"
 B="151178"
 E="151182"
 BS="N"
/></fragment><fragment
 id="151184"
 BoundingBox="99.34 246.52 147.72 288.10"
 Z="928"
><n
 id="151185"
 p="99.80 273.85"
 Z="926"
 AS="N"
/><n
 id="151186"
 p="104.14 287.58"
 Z="927"
 AS="N"
/><n
 id="151187"
 p="118.54 287.70"
 Z="929"
 AS="N"
/><n
 id="151188"
 p="123.10 274.04"
 Z="930"
 AS="N"
/><n
 id="151189"
 p="111.52 265.48"
 Z="931"
 AS="N"
/><n
 id="151190"
 p="111.64 251.08"
 Z="937"
 Element="8"
 NumHydrogens="0"
 NeedsClean="yes"
 AS="N"
><t
 p="107.75 254.98"
 BoundingBox="107.75 246.52 115.53 255.08"
 LabelJustification="Left"
><s font="3" size="10" color="0" face="96">O</s></t></n><n
 id="151191"
 p="136.83 269.70"
 Z="939"
 AS="N"
/><n
 id="151192"
 p="147.45 279.42"
 Z="941"
 AS="N"
/><n
 id="151193"
 p="139.94 255.64"
 Z="943"
 AS="N"
/><b
 id="151194"
 Z="932"
 B="151185"
 E="151186"
 BS="N"
/><b
 id="151195"
 Z="933"
 B="151186"
 E="151187"
 BS="N"
/><b
 id="151196"
 Z="934"
 B="151187"
 E="151188"
 BS="N"
/><b
 id="151197"
 Z="935"
 B="151188"
 E="151189"
 BS="N"
/><b
 id="151198"
 Z="936"
 B="151189"
 E="151185"
 BS="N"
/><b
 id="151199"
 Z="938"
 B="151189"
 E="151190"
 Order="2"
 BS="N"
/><b
 id="151200"
 Z="940"
 B="151188"
 E="151191"
 BS="N"
/><b
 id="151201"
 Z="942"
 B="151191"
 E="151192"
 BS="N"
/><b
 id="151202"
 Z="944"
 B="151191"
 E="151193"
 BS="N"
/></fragment><fragment
 id="151203"
 BoundingBox="185.10 244 251.08 320.57"
 Z="947"
><n
 id="151204"
 p="185.56 271.33"
 Z="945"
 AS="N"
/><n
 id="151205"
 p="189.90 285.06"
 Z="946"
 AS="N"
/><n
 id="151206"
 p="204.30 285.18"
 Z="948"
 AS="N"
/><n
 id="151207"
 p="208.85 271.52"
 Z="949"
 Geometry="Tetrahedral"
 AS="R"
 BondOrdering="151215 151216 151225 151227"
/><n
 id="151208"
 p="197.28 262.96"
 Z="950"
 AS="N"
/><n
 id="151209"
 p="197.40 248.56"
 Z="956"
 Element="8"
 NumHydrogens="0"
 NeedsClean="yes"
 AS="N"
><t
 p="193.51 252.46"
 BoundingBox="193.51 244 201.29 252.56"
 LabelJustification="Left"
><s font="3" size="10" color="0" face="96">O</s></t></n><n
 id="151224"
 p="221.64 278.16"
 Z="958"
 AS="N"
/><n
 id="151226"
 p="216.48 259.30"
 Z="960"
 AS="N"
/><n
 id="151228"
 p="230.88 259.79"
 Z="962"
 AS="N"
/><n
 id="151230"
 p="209.72 246.59"
 Z="964"
 AS="N"
/><n
 id="151232"
 p="222.27 292.55"
 Z="966"
 AS="N"
/><n
 id="151234"
 p="235.05 299.19"
 Z="968"
 AS="N"
/><n
 id="151236"
 p="235.68 313.57"
 Z="970"
 Element="8"
 NumHydrogens="0"
 NeedsClean="yes"
 AS="N"
><t
 p="231.79 317.47"
 BoundingBox="231.79 309.01 239.57 317.57"
 LabelJustification="Left"
><s font="3" size="10" color="0" face="96">O</s></t></n><n
 id="151238"
 p="247.19 291.44"
 Z="972"
 Element="8"
 NumHydrogens="0"
 NeedsClean="yes"
 AS="N"
><t
 p="243.30 295.34"
 BoundingBox="243.30 286.88 251.08 295.44"
 LabelJustification="Left"
><s font="3" size="10" color="0" face="96">O</s></t></n><n
 id="151240"
 p="248.46 320.22"
 Z="974"
 AS="N"
/><b
 id="151213"
 Z="951"
 B="151204"
 E="151205"
 BS="N"
/><b
 id="151214"
 Z="952"
 B="151205"
 E="151206"
 BS="N"
/><b
 id="151215"
 Z="953"
 B="151206"
 E="151207"
 BS="N"
/><b
 id="151216"
 Z="954"
 B="151207"
 E="151208"
 BS="N"
/><b
 id="151217"
 Z="955"
 B="151208"
 E="151204"
 BS="N"
/><b
 id="151218"
 Z="957"
 B="151208"
 E="151209"
 Order="2"
 BS="N"
/><b
 id="151225"
 Z="959"
 B="151207"
 E="151224"
 Display="WedgeBegin"
 BS="N"
/><b
 id="151227"
 Z="961"
 B="151207"
 E="151226"
 Display="WedgedHashBegin"
 BS="N"
/><b
 id="151229"
 Z="963"
 B="151226"
 E="151228"
 BS="N"
/><b
 id="151231"
 Z="965"
 B="151226"
 E="151230"
 BS="N"
/><b
 id="151233"
 Z="967"
 B="151224"
 E="151232"
 BS="N"
/><b
 id="151235"
 Z="969"
 B="151232"
 E="151234"
 BS="N"
/><b
 id="151237"
 Z="971"
 B="151234"
 E="151236"
 BS="N"
/><b
 id="151239"
 Z="973"
 B="151234"
 E="151238"
 Order="2"
 BS="N"
/><b
 id="151241"
 Z="975"
 B="151236"
 E="151240"
 BS="N"
/></fragment><fragment
 id="151242"
 BoundingBox="273.02 244 339 320.57"
 Z="978"
><n
 id="151243"
 p="273.48 271.33"
 Z="976"
 AS="N"
/><n
 id="151244"
 p="277.82 285.06"
 Z="977"
 AS="N"
/><n
 id="151245"
 p="292.22 285.18"
 Z="979"
 AS="N"
/><n
 id="151246"
 p="296.78 271.52"
 Z="980"
 Geometry="Tetrahedral"
 AS="S"
 BondOrdering="151260 151261 151264 151265"
/><n
 id="151247"
 p="285.20 262.96"
 Z="981"
 AS="N"
/><n
 id="151248"
 p="285.33 248.56"
 Z="987"
 Element="8"
 NumHydrogens="0"
 NeedsClean="yes"
 AS="N"
><t
 p="281.44 252.46"
 BoundingBox="281.44 244 289.22 252.56"
 LabelJustification="Left"
><s font="3" size="10" color="0" face="96">O</s></t></n><n
 id="151249"
 p="309.57 278.16"
 Z="989"
 AS="N"
/><n
 id="151250"
 p="304.41 259.30"
 Z="991"
 AS="N"
/><n
 id="151251"
 p="318.81 259.79"
 Z="993"
 AS="N"
/><n
 id="151252"
 p="297.64 246.59"
 Z="995"
 AS="N"
/><n
 id="151253"
 p="310.20 292.55"
 Z="997"
 AS="N"
/><n
 id="151254"
 p="322.97 299.19"
 Z="999"
 AS="N"
/><n
 id="151255"
 p="323.61 313.57"
 Z="1001"
 Element="8"
 NumHydrogens="0"
 NeedsClean="yes"
 AS="N"
><t
 p="319.72 317.47"
 BoundingBox="319.72 309.01 327.50 317.57"
 LabelJustification="Left"
><s font="3" size="10" color="0" face="96">O</s></t></n><n
 id="151256"
 p="335.11 291.44"
 Z="1003"
 Element="8"
 NumHydrogens="0"
 NeedsClean="yes"
 AS="N"
><t
 p="331.22 295.34"
 BoundingBox="331.22 286.88 339 295.44"
 LabelJustification="Left"
><s font="3" size="10" color="0" face="96">O</s></t></n><n
 id="151257"
 p="336.39 320.22"
 Z="1005"
 AS="N"
/><b
 id="151258"
 Z="982"
 B="151243"
 E="151244"
 Order="2"
 BS="N"
 BondCircularOrdering="151262 0 0 151259"
/><b
 id="151259"
 Z="983"
 B="151244"
 E="151245"
 BS="N"
/><b
 id="151260"
 Z="984"
 B="151245"
 E="151246"
 BS="N"
/><b
 id="151261"
 Z="985"
 B="151246"
 E="151247"
 BS="N"
/><b
 id="151262"
 Z="986"
 B="151247"
 E="151243"
 BS="N"
/><b
 id="151263"
 Z="988"
 B="151247"
 E="151248"
 Order="2"
 BS="N"
/><b
 id="151264"
 Z="990"
 B="151246"
 E="151249"
 Display="WedgeBegin"
 BS="N"
/><b
 id="151265"
 Z="992"
 B="151246"
 E="151250"
 Display="WedgedHashBegin"
 BS="N"
/><b
 id="151266"
 Z="994"
 B="151250"
 E="151251"
 BS="N"
/><b
 id="151267"
 Z="996"
 B="151250"
 E="151252"
 BS="N"
/><b
 id="151268"
 Z="998"
 B="151249"
 E="151253"
 BS="N"
/><b
 id="151269"
 Z="1000"
 B="151253"
 E="151254"
 BS="N"
/><b
 id="151270"
 Z="1002"
 B="151254"
 E="151255"
 BS="N"
/><b
 id="151271"
 Z="1004"
 B="151254"
 E="151256"
 Order="2"
 BS="N"
/><b
 id="151272"
 Z="1006"
 B="151255"
 E="151257"
 BS="N"
/></fragment><fragment
 id="151276"
 BoundingBox="15.80 337.07 61.34 397.92"
 Z="1009"
><n
 id="151273"
 p="60.72 368.47"
 Z="1007"
 AS="N"
/><n
 id="151275"
 p="52.60 380.36"
 Z="1008"
 AS="N"
/><n
 id="151277"
 p="38.78 376.32"
 Z="1010"
 Geometry="Tetrahedral"
 AS="S"
 BondOrdering="151284 151285 151314 151294"
/><n
 id="151279"
 p="38.36 361.93"
 Z="1011"
 Geometry="Tetrahedral"
 AS="R"
 BondOrdering="151285 151286 151308 151297"
/><n
 id="151281"
 p="51.92 357.07"
 Z="1012"
 AS="N"
/><n
 id="151288"
 p="25.22 381.17"
 Z="1018"
 AS="N"
/><n
 id="151290"
 p="16.42 369.78"
 Z="1019"
 AS="N"
/><n
 id="151292"
 p="24.54 357.88"
 Z="1020"
 AS="N"
/><n
 id="151298"
 p="19.69 344.32"
 Z="1025"
 Element="8"
 NumHydrogens="0"
 NeedsClean="yes"
 AS="N"
><t
 p="15.80 348.22"
 BoundingBox="15.80 339.76 23.58 348.32"
 LabelJustification="Left"
><s font="3" size="10" color="0" face="96">O</s></t></n><n
 id="151307"
 p="37.93 347.53"
 Z="1027"
 AS="N"
/><n
 id="151309"
 p="27.75 337.35"
 Z="1029"
 AS="N"
/><n
 id="151311"
 p="51.16 341.83"
 Z="1031"
 AS="N"
/><n
 id="151313"
 p="39.21 390.71"
 Z="1033"
 Element="1"
 NumHydrogens="0"
 NeedsClean="yes"
 AS="N"
><t
 p="35.60 394.61"
 BoundingBox="35.60 386.33 42.82 394.61"
 LabelJustification="Left"
><s font="3" size="10" color="0" face="96">H</s></t></n><n
 id="151315"
 p="57.45 393.92"
 Z="1035"
 Element="8"
 NumHydrogens="0"
 NeedsClean="yes"
 AS="N"
><t
 p="53.56 397.82"
 BoundingBox="53.56 389.36 61.34 397.92"
 LabelJustification="Left"
><s font="3" size="10" color="0" face="96">O</s></t></n><b
 id="151283"
 Z="1013"
 B="151273"
 E="151275"
 BS="N"
/><b
 id="151284"
 Z="1014"
 B="151275"
 E="151277"
 BS="N"
/><b
 id="151285"
 Z="1015"
 B="151277"
 E="151279"
 BS="N"
/><b
 id="151286"
 Z="1016"
 B="151279"
 E="151281"
 BS="N"
/><b
 id="151287"
 Z="1017"
 B="151281"
 E="151273"
 BS="N"
/><b
 id="151294"
 Z="1021"
 B="151277"
 E="151288"
 BS="N"
/><b
 id="151295"
 Z="1022"
 B="151288"
 E="151290"
 Order="2"
 BS="N"
 BondCircularOrdering="0 151294 151296 0"
/><b
 id="151296"
 Z="1023"
 B="151290"
 E="151292"
 BS="N"
/><b
 id="151297"
 Z="1024"
 B="151292"
 E="151279"
 BS="N"
/><b
 id="151299"
 Z="1026"
 B="151292"
 E="151298"
 Order="2"
 BS="N"
/><b
 id="151308"
 Z="1028"
 B="151279"
 E="151307"
 Display="WedgedHashBegin"
 BS="N"
/><b
 id="151310"
 Z="1030"
 B="151307"
 E="151309"
 BS="N"
/><b
 id="151312"
 Z="1032"
 B="151307"
 E="151311"
 BS="N"
/><b
 id="151314"
 Z="1034"
 B="151277"
 E="151313"
 Display="WedgedHashBegin"
 BS="N"
/><b
 id="151316"
 Z="1036"
 B="151275"
 E="151315"
 Order="2"
 BS="N"
/></fragment><fragment
 id="151322"
 BoundingBox="87 337.07 161.27 394.76"
 Z="1044"
><n
 id="151323"
 p="131.92 368.47"
 Z="1042"
 AS="N"
/><n
 id="151324"
 p="123.80 380.36"
 Z="1043"
 Geometry="Tetrahedral"
 AS="R"
 BondOrdering="151337 151338 151355 151353"
/><n
 id="151325"
 p="109.98 376.32"
 Z="1045"
 Geometry="Tetrahedral"
 AS="S"
 BondOrdering="151338 151339 151350 151342"
/><n
 id="151326"
 p="109.56 361.93"
 Z="1046"
 Geometry="Tetrahedral"
 AS="R"
 BondOrdering="151339 151340 151347 151345"
/><n
 id="151327"
 p="123.12 357.08"
 Z="1047"
 AS="N"
/><n
 id="151328"
 p="96.42 381.17"
 Z="1053"
 AS="N"
/><n
 id="151329"
 p="87.62 369.78"
 Z="1054"
 AS="N"
/><n
 id="151330"
 p="95.74 357.88"
 Z="1055"
 AS="N"
/><n
 id="151331"
 p="90.89 344.32"
 Z="1060"
 Element="8"
 NumHydrogens="0"
 NeedsClean="yes"
 AS="N"
><t
 p="87 348.22"
 BoundingBox="87 339.76 94.78 348.32"
 LabelJustification="Left"
><s font="3" size="10" color="0" face="96">O</s></t></n><n
 id="151332"
 p="109.13 347.53"
 Z="1062"
 AS="N"
/><n
 id="151333"
 p="98.95 337.35"
 Z="1064"
 AS="N"
/><n
 id="151334"
 p="122.36 341.83"
 Z="1066"
 AS="N"
/><n
 id="151335"
 p="110.41 390.71"
 Z="1068"
 Element="1"
 NumHydrogens="0"
 NeedsClean="yes"
 AS="N"
><t
 p="106.80 394.61"
 BoundingBox="106.80 386.33 114.02 394.61"
 LabelJustification="Left"
><s font="3" size="10" color="0" face="96">H</s></t></n><n
 id="151352"
 p="136.27 387.56"
 Z="1070"
 NodeType="Fragment"
 NeedsClean="yes"
 AS="N"
><fragment
 id="151628"
><n
 id="151597"
 p="136.27 387.56"
 Z="653"
 Element="8"
 NumHydrogens="0"
 NeedsClean="yes"
><t
 p="132.38 391.46"
 BoundingBox="132.38 383 140.16 391.56"
 Justification="Auto"
><s font="3" size="10" color="0" face="96">O</s></t></n><n
 id="151598"
 p="148.70 380.39"
 Z="654"
 Element="14"
 NumHydrogens="0"
 NeedsClean="yes"
><t
 p="148.70 384.29"
 BoundingBox="144.25 375.83 153.15 384.39"
 LabelJustification="Center"
 Justification="Center"
 LabelAlignment="Center"
><s font="3" size="10" color="0" face="96">Si</s></t></n><n
 id="151599"
 p="161.13 373.21"
 Z="655"
/><n
 id="151600"
 p="148.70 366.04"
 Z="656"
/><n
 id="151601"
 p="161.13 387.56"
 Z="657"
/><n
 id="151602"
 p="123.85 380.39"
 Z="658"
 NodeType="ExternalConnectionPoint"
 ExternalConnectionNum="1"
/><b
 id="151603"
 Z="659"
 B="151598"
 E="151599"
/><b
 id="151604"
 Z="660"
 B="151598"
 E="151600"
/><b
 id="151605"
 Z="661"
 B="151598"
 E="151601"
/><b
 id="151606"
 Z="662"
 B="151597"
 E="151598"
/><b
 id="151607"
 Z="663"
 B="151602"
 E="151597"
 Display="WedgeBegin"
/></fragment><t
 p="132.38 391.46"
 BoundingBox="132.38 383 161.27 391.56"
 LabelJustification="Left"
 LabelAlignment="Left"
><s font="3" size="10" color="0" face="96">OTMS</s></t></n><n
 id="151354"
 p="123.80 394.76"
 Z="1072"
 AS="N"
/><b
 id="151337"
 Z="1048"
 B="151323"
 E="151324"
 BS="N"
/><b
 id="151338"
 Z="1049"
 B="151324"
 E="151325"
 BS="N"
/><b
 id="151339"
 Z="1050"
 B="151325"
 E="151326"
 BS="N"
/><b
 id="151340"
 Z="1051"
 B="151326"
 E="151327"
 BS="N"
/><b
 id="151341"
 Z="1052"
 B="151327"
 E="151323"
 BS="N"
/><b
 id="151342"
 Z="1056"
 B="151325"
 E="151328"
 BS="N"
/><b
 id="151343"
 Z="1057"
 B="151328"
 E="151329"
 Order="2"
 BS="N"
 BondCircularOrdering="0 151342 151344 0"
/><b
 id="151344"
 Z="1058"
 B="151329"
 E="151330"
 BS="N"
/><b
 id="151345"
 Z="1059"
 B="151330"
 E="151326"
 BS="N"
/><b
 id="151346"
 Z="1061"
 B="151330"
 E="151331"
 Order="2"
 BS="N"
/><b
 id="151347"
 Z="1063"
 B="151326"
 E="151332"
 Display="WedgedHashBegin"
 BS="N"
/><b
 id="151348"
 Z="1065"
 B="151332"
 E="151333"
 BS="N"
/><b
 id="151349"
 Z="1067"
 B="151332"
 E="151334"
 BS="N"
/><b
 id="151350"
 Z="1069"
 B="151325"
 E="151335"
 Display="WedgedHashBegin"
 BS="N"
/><b
 id="151353"
 Z="1071"
 B="151324"
 E="151352"
 Display="WedgeBegin"
 BS="N"
/><b
 id="151355"
 Z="1073"
 B="151324"
 E="151354"
 Display="WedgedHashBegin"
 BS="N"
/></fragment><fragment
 id="151357"
 BoundingBox="173.21 337.07 266.47 413.07"
 Z="1088"
><n
 id="151358"
 p="237.12 368.47"
 Z="1086"
 AS="N"
/><n
 id="151359"
 p="229 380.36"
 Z="1087"
 Geometry="Tetrahedral"
 AS="R"
 BondOrdering="151386 151387 151401 151400"
/><n
 id="151360"
 p="215.18 376.32"
 Z="1089"
 Geometry="Tetrahedral"
 AS="S"
 BondOrdering="151387 151388 151399 151391"
/><n
 id="151361"
 p="214.76 361.93"
 Z="1090"
 Geometry="Tetrahedral"
 AS="R"
 BondOrdering="151388 151389 151396 151394"
/><n
 id="151362"
 p="228.32 357.08"
 Z="1091"
 AS="N"
/><n
 id="151363"
 p="201.62 381.17"
 Z="1097"
 Geometry="Tetrahedral"
 AS="R"
 BondOrdering="151391 151392 151403 0"
/><n
 id="151364"
 p="192.82 369.78"
 Z="1098"
 AS="N"
/><n
 id="151365"
 p="200.94 357.88"
 Z="1099"
 AS="N"
/><n
 id="151366"
 p="196.09 344.32"
 Z="1104"
 Element="8"
 NumHydrogens="0"
 NeedsClean="yes"
 AS="N"
><t
 p="192.20 348.22"
 BoundingBox="192.20 339.76 199.98 348.32"
 LabelJustification="Left"
><s font="3" size="10" color="0" face="96">O</s></t></n><n
 id="151367"
 p="214.33 347.53"
 Z="1106"
 AS="N"
/><n
 id="151368"
 p="204.15 337.35"
 Z="1108"
 AS="N"
/><n
 id="151369"
 p="227.56 341.83"
 Z="1110"
 AS="N"
/><n
 id="151370"
 p="215.61 390.71"
 Z="1112"
 Element="1"
 NumHydrogens="0"
 NeedsClean="yes"
 AS="N"
><t
 p="212 394.61"
 BoundingBox="212 386.33 219.22 394.61"
 LabelJustification="Left"
><s font="3" size="10" color="0" face="96">H</s></t></n><n
 id="151371"
 p="241.47 387.56"
 Z="1114"
 NodeType="Fragment"
 NeedsClean="yes"
 AS="N"
><fragment
 id="151629"
><n
 id="151374"
 p="241.47 387.56"
 Z="1075"
 Element="8"
 NumHydrogens="0"
 NeedsClean="yes"
><t
 p="237.58 391.46"
 BoundingBox="237.58 383 245.36 391.56"
 LabelJustification="Left"
><s font="3" size="10" color="0" face="96">O</s></t></n><n
 id="151375"
 p="253.90 380.39"
 Z="1076"
 Element="14"
 NumHydrogens="0"
 NeedsClean="yes"
><t
 p="253.90 384.29"
 BoundingBox="249.45 375.83 258.35 384.39"
 LabelJustification="Center"
 Justification="Center"
 LabelAlignment="Center"
><s font="3" size="10" color="0" face="96">Si</s></t></n><n
 id="151376"
 p="266.33 373.21"
 Z="1077"
/><n
 id="151377"
 p="253.90 366.04"
 Z="1078"
/><n
 id="151378"
 p="266.33 387.56"
 Z="1079"
/><n
 id="151379"
 p="229.05 380.39"
 Z="1080"
 NodeType="ExternalConnectionPoint"
 ExternalConnectionNum="1"
/><b
 id="151380"
 Z="1081"
 B="151375"
 E="151376"
/><b
 id="151381"
 Z="1082"
 B="151375"
 E="151377"
/><b
 id="151382"
 Z="1083"
 B="151375"
 E="151378"
/><b
 id="151383"
 Z="1084"
 B="151374"
 E="151375"
/><b
 id="151384"
 Z="1085"
 B="151379"
 E="151374"
 Display="WedgeBegin"
/></fragment><t
 p="237.58 391.46"
 BoundingBox="237.58 383 266.47 391.56"
 LabelJustification="Left"
 LabelAlignment="Left"
><s font="3" size="10" color="0" face="96">OTMS</s></t></n><n
 id="151385"
 p="229 394.76"
 Z="1116"
 AS="N"
/><n
 id="151402"
 p="197.58 394.99"
 Z="1118"
 AS="N"
/><n
 id="151404"
 p="183.67 398.72"
 Z="1120"
 AS="N"
/><n
 id="151406"
 p="173.49 388.54"
 Z="1122"
 AS="N"
/><n
 id="151411"
 p="179.94 412.63"
 Z="1124"
 AS="N"
/><b
 id="151386"
 Z="1092"
 B="151358"
 E="151359"
 BS="N"
/><b
 id="151387"
 Z="1093"
 B="151359"
 E="151360"
 BS="N"
/><b
 id="151388"
 Z="1094"
 B="151360"
 E="151361"
 BS="N"
/><b
 id="151389"
 Z="1095"
 B="151361"
 E="151362"
 BS="N"
/><b
 id="151390"
 Z="1096"
 B="151362"
 E="151358"
 BS="N"
/><b
 id="151391"
 Z="1100"
 B="151360"
 E="151363"
 BS="N"
/><b
 id="151392"
 Z="1101"
 B="151363"
 E="151364"
 BS="N"
/><b
 id="151393"
 Z="1102"
 B="151364"
 E="151365"
 BS="N"
/><b
 id="151394"
 Z="1103"
 B="151365"
 E="151361"
 BS="N"
/><b
 id="151395"
 Z="1105"
 B="151365"
 E="151366"
 Order="2"
 BS="N"
/><b
 id="151396"
 Z="1107"
 B="151361"
 E="151367"
 Display="WedgedHashBegin"
 BS="N"
/><b
 id="151397"
 Z="1109"
 B="151367"
 E="151368"
 BS="N"
/><b
 id="151398"
 Z="1111"
 B="151367"
 E="151369"
 BS="N"
/><b
 id="151399"
 Z="1113"
 B="151360"
 E="151370"
 Display="WedgedHashBegin"
 BS="N"
/><b
 id="151400"
 Z="1115"
 B="151359"
 E="151371"
 Display="WedgeBegin"
 BS="N"
/><b
 id="151401"
 Z="1117"
 B="151359"
 E="151385"
 Display="WedgedHashBegin"
 BS="N"
/><b
 id="151403"
 Z="1119"
 B="151363"
 E="151402"
 Display="WedgedHashBegin"
 BS="N"
/><b
 id="151405"
 Z="1121"
 B="151402"
 E="151404"
 BS="N"
/><b
 id="151407"
 Z="1123"
 B="151404"
 E="151406"
 BS="N"
/><b
 id="151412"
 Z="1125"
 B="151404"
 E="151411"
 Order="2"
 BS="N"
/></fragment><fragment
 id="151414"
 BoundingBox="277.42 337.07 374.07 413.07"
 Z="1140"
><n
 id="151415"
 p="344.72 368.47"
 Z="1138"
 AS="N"
/><n
 id="151416"
 p="336.60 380.36"
 Z="1139"
 Geometry="Tetrahedral"
 AS="R"
 BondOrdering="151446 151447 151461 151460"
/><n
 id="151417"
 p="322.78 376.32"
 Z="1141"
 Geometry="Tetrahedral"
 AS="S"
 BondOrdering="151447 151448 151459 151451"
/><n
 id="151418"
 p="322.36 361.93"
 Z="1142"
 Geometry="Tetrahedral"
 AS="R"
 BondOrdering="151448 151449 151456 151454"
/><n
 id="151419"
 p="335.92 357.08"
 Z="1143"
 AS="N"
/><n
 id="151420"
 p="309.22 381.17"
 Z="1149"
 Geometry="Tetrahedral"
 AS="S"
 BondOrdering="151451 151452 151462 0"
/><n
 id="151421"
 p="300.42 369.78"
 Z="1150"
 AS="N"
/><n
 id="151422"
 p="308.54 357.88"
 Z="1151"
 AS="N"
/><n
 id="151423"
 p="303.69 344.32"
 Z="1156"
 Element="8"
 NumHydrogens="0"
 NeedsClean="yes"
 AS="N"
><t
 p="299.80 348.22"
 BoundingBox="299.80 339.76 307.58 348.32"
 LabelJustification="Left"
><s font="3" size="10" color="0" face="96">O</s></t></n><n
 id="151424"
 p="321.93 347.53"
 Z="1158"
 AS="N"
/><n
 id="151425"
 p="311.75 337.35"
 Z="1160"
 AS="N"
/><n
 id="151426"
 p="335.16 341.83"
 Z="1162"
 AS="N"
/><n
 id="151427"
 p="323.21 390.71"
 Z="1164"
 Element="1"
 NumHydrogens="0"
 NeedsClean="yes"
 AS="N"
><t
 p="319.60 394.61"
 BoundingBox="319.60 386.33 326.82 394.61"
 LabelJustification="Left"
><s font="3" size="10" color="0" face="96">H</s></t></n><n
 id="151428"
 p="349.07 387.56"
 Z="1166"
 NodeType="Fragment"
 NeedsClean="yes"
 AS="N"
><fragment
 id="151630"
><n
 id="151430"
 p="349.07 387.56"
 Z="1127"
 Element="8"
 NumHydrogens="0"
 NeedsClean="yes"
><t
 p="345.18 391.46"
 BoundingBox="345.18 383 352.96 391.56"
 LabelJustification="Left"
><s font="3" size="10" color="0" face="96">O</s></t></n><n
 id="151431"
 p="361.50 380.39"
 Z="1128"
 Element="14"
 NumHydrogens="0"
 NeedsClean="yes"
><t
 p="361.50 384.29"
 BoundingBox="357.05 375.83 365.95 384.39"
 LabelJustification="Center"
 Justification="Center"
 LabelAlignment="Center"
><s font="3" size="10" color="0" face="96">Si</s></t></n><n
 id="151432"
 p="373.93 373.21"
 Z="1129"
/><n
 id="151433"
 p="361.50 366.04"
 Z="1130"
/><n
 id="151434"
 p="373.93 387.56"
 Z="1131"
/><n
 id="151435"
 p="336.65 380.39"
 Z="1132"
 NodeType="ExternalConnectionPoint"
 ExternalConnectionNum="1"
/><b
 id="151436"
 Z="1133"
 B="151431"
 E="151432"
/><b
 id="151437"
 Z="1134"
 B="151431"
 E="151433"
/><b
 id="151438"
 Z="1135"
 B="151431"
 E="151434"
/><b
 id="151439"
 Z="1136"
 B="151430"
 E="151431"
/><b
 id="151440"
 Z="1137"
 B="151435"
 E="151430"
 Display="WedgeBegin"
/></fragment><t
 p="345.18 391.46"
 BoundingBox="345.18 383 374.07 391.56"
 LabelJustification="Left"
 LabelAlignment="Left"
><s font="3" size="10" color="0" face="96">OTMS</s></t></n><n
 id="151441"
 p="336.60 394.76"
 Z="1168"
 AS="N"
/><n
 id="151442"
 p="305.18 394.99"
 Z="1170"
 AS="N"
/><n
 id="151443"
 p="291.27 398.72"
 Z="1172"
 AS="N"
/><n
 id="151444"
 p="281.09 388.54"
 Z="1174"
 AS="N"
/><n
 id="151445"
 p="287.54 412.63"
 Z="1176"
 AS="N"
/><n
 id="151466"
 p="286.03 370.20"
 Z="1178"
 NodeType="Fragment"
 NeedsClean="yes"
 AS="N"
><fragment
 id="151631"
><n
 id="151612"
 p="286.03 370.20"
 Z="664"
 Element="7"
 NumHydrogens="0"
 Charge="1"
 NeedsClean="yes"
><t
 p="282.42 374.10"
 BoundingBox="282.42 364.77 294.02 374.10"
 LabelJustification="Left"
 LabelAlignment="Left"
><s font="3" size="10" color="0" face="96">N+</s></t></n><n
 id="151613"
 p="271.68 370.62"
 Z="665"
 Element="7"
 NumHydrogens="0"
 Charge="-1"
 NeedsClean="yes"
><t
 p="275.29 374.52"
 BoundingBox="265.57 366.24 275.29 374.52"
 LabelJustification="Right"
 Justification="Right"
 LabelAlignment="Right"
><s font="3" size="10" color="0" face="96">N-</s></t></n><n
 id="151614"
 p="300.37 369.78"
 Z="666"
 NodeType="ExternalConnectionPoint"
 ExternalConnectionNum="1"
/><b
 id="151615"
 Z="667"
 B="151612"
 E="151613"
 Order="2"
/><b
 id="151616"
 Z="668"
 B="151614"
 E="151612"
 Order="2"
/></fragment><t
 p="288.81 374.10"
 BoundingBox="277.42 365.82 288.81 376.30"
 LabelJustification="Right"
 Justification="Right"
 LabelAlignment="Right"
><s font="3" size="10" color="0" face="96">N2</s></t></n><b
 id="151446"
 Z="1144"
 B="151415"
 E="151416"
 BS="N"
/><b
 id="151447"
 Z="1145"
 B="151416"
 E="151417"
 BS="N"
/><b
 id="151448"
 Z="1146"
 B="151417"
 E="151418"
 BS="N"
/><b
 id="151449"
 Z="1147"
 B="151418"
 E="151419"
 BS="N"
/><b
 id="151450"
 Z="1148"
 B="151419"
 E="151415"
 BS="N"
/><b
 id="151451"
 Z="1152"
 B="151417"
 E="151420"
 BS="N"
/><b
 id="151452"
 Z="1153"
 B="151420"
 E="151421"
 BS="N"
/><b
 id="151453"
 Z="1154"
 B="151421"
 E="151422"
 BS="N"
/><b
 id="151454"
 Z="1155"
 B="151422"
 E="151418"
 BS="N"
/><b
 id="151455"
 Z="1157"
 B="151422"
 E="151423"
 Order="2"
 BS="N"
/><b
 id="151456"
 Z="1159"
 B="151418"
 E="151424"
 Display="WedgedHashBegin"
 BS="N"
/><b
 id="151457"
 Z="1161"
 B="151424"
 E="151425"
 BS="N"
/><b
 id="151458"
 Z="1163"
 B="151424"
 E="151426"
 BS="N"
/><b
 id="151459"
 Z="1165"
 B="151417"
 E="151427"
 Display="WedgedHashBegin"
 BS="N"
/><b
 id="151460"
 Z="1167"
 B="151416"
 E="151428"
 Display="WedgeBegin"
 BS="N"
/><b
 id="151461"
 Z="1169"
 B="151416"
 E="151441"
 Display="WedgedHashBegin"
 BS="N"
/><b
 id="151462"
 Z="1171"
 B="151420"
 E="151442"
 Display="WedgedHashBegin"
 BS="N"
/><b
 id="151463"
 Z="1173"
 B="151442"
 E="151443"
 BS="N"
/><b
 id="151464"
 Z="1175"
 B="151443"
 E="151444"
 BS="N"
/><b
 id="151465"
 Z="1177"
 B="151443"
 E="151445"
 Order="2"
 BS="N"
/><b
 id="151467"
 Z="1179"
 B="151421"
 E="151466"
 Order="2"
 BS="N"
/></fragment><fragment
 id="151468"
 BoundingBox="393.81 337.07 494.47 408.37"
 Z="1193"
><n
 id="151469"
 p="465.12 372.26"
 Z="1191"
 AS="N"
/><n
 id="151470"
 p="457 384.16"
 Z="1192"
 Geometry="Tetrahedral"
 AS="R"
 BondOrdering="151507 151508 151522 151521"
/><n
 id="151471"
 p="443.18 380.11"
 Z="1194"
 Geometry="Tetrahedral"
 AS="S"
 BondOrdering="151508 151509 151520 151536"
/><n
 id="151472"
 p="442.76 365.72"
 Z="1195"
 Geometry="Tetrahedral"
 AS="R"
 BondOrdering="151509 151510 151517 151534"
/><n
 id="151473"
 p="456.32 360.87"
 Z="1196"
 AS="N"
/><n
 id="151478"
 p="442.33 351.33"
 Z="1202"
 AS="N"
/><n
 id="151479"
 p="432.15 341.14"
 Z="1204"
 AS="N"
/><n
 id="151480"
 p="455.56 345.62"
 Z="1206"
 AS="N"
/><n
 id="151481"
 p="443.61 394.51"
 Z="1208"
 Element="1"
 NumHydrogens="0"
 NeedsClean="yes"
 AS="N"
><t
 p="440 398.41"
 BoundingBox="440 390.13 447.22 398.41"
 LabelJustification="Left"
><s font="3" size="10" color="0" face="96">H</s></t></n><n
 id="151482"
 p="469.47 391.36"
 Z="1210"
 NodeType="Fragment"
 NeedsClean="yes"
 AS="N"
><fragment
 id="151632"
><n
 id="151484"
 p="469.47 391.36"
 Z="1180"
 Element="8"
 NumHydrogens="0"
 NeedsClean="yes"
><t
 p="465.58 395.26"
 BoundingBox="465.58 386.80 473.36 395.36"
 LabelJustification="Left"
><s font="3" size="10" color="0" face="96">O</s></t></n><n
 id="151485"
 p="481.90 384.18"
 Z="1181"
 Element="14"
 NumHydrogens="0"
 NeedsClean="yes"
><t
 p="481.90 388.08"
 BoundingBox="477.45 379.62 486.35 388.18"
 LabelJustification="Center"
 Justification="Center"
 LabelAlignment="Center"
><s font="3" size="10" color="0" face="96">Si</s></t></n><n
 id="151486"
 p="494.33 377.01"
 Z="1182"
/><n
 id="151487"
 p="481.90 369.83"
 Z="1183"
/><n
 id="151488"
 p="494.33 391.36"
 Z="1184"
/><n
 id="151489"
 p="457.05 384.18"
 Z="1185"
 NodeType="ExternalConnectionPoint"
 ExternalConnectionNum="1"
/><b
 id="151490"
 Z="1186"
 B="151485"
 E="151486"
/><b
 id="151491"
 Z="1187"
 B="151485"
 E="151487"
/><b
 id="151492"
 Z="1188"
 B="151485"
 E="151488"
/><b
 id="151493"
 Z="1189"
 B="151484"
 E="151485"
/><b
 id="151494"
 Z="1190"
 B="151489"
 E="151484"
 Display="WedgeBegin"
/></fragment><t
 p="465.58 395.26"
 BoundingBox="465.58 386.80 494.47 395.36"
 LabelJustification="Left"
 LabelAlignment="Left"
><s font="3" size="10" color="0" face="96">OTMS</s></t></n><n
 id="151495"
 p="457 398.56"
 Z="1212"
 AS="N"
/><n
 id="151530"
 p="428.36 365.72"
 Z="1214"
 Geometry="Tetrahedral"
 AS="R"
 BondOrdering="151534 151535 151546 0"
/><n
 id="151532"
 p="428.36 380.11"
 Z="1215"
 Geometry="Tetrahedral"
 AS="S"
 BondOrdering="151536 151535 151538 0"
/><n
 id="151537"
 p="418.18 390.30"
 Z="1219"
 AS="N"
/><n
 id="151539"
 p="404.27 394.02"
 Z="1221"
 AS="N"
/><n
 id="151541"
 p="400.55 407.93"
 Z="1223"
 AS="N"
/><n
 id="151543"
 p="394.09 383.84"
 Z="1225"
 AS="N"
/><n
 id="151545"
 p="418.18 355.54"
 Z="1227"
 AS="N"
/><n
 id="151547"
 p="404.27 359.26"
 Z="1229"
 Element="8"
 NumHydrogens="0"
 NeedsClean="yes"
 AS="N"
><t
 p="400.38 363.16"
 BoundingBox="400.38 354.70 408.16 363.26"
 LabelJustification="Left"
 LabelAlignment="Below"
><s font="3" size="10" color="0" face="96">O</s></t></n><n
 id="151549"
 p="421.91 341.63"
 Z="1231"
 Element="8"
 NumHydrogens="0"
 NeedsClean="yes"
 AS="N"
><t
 p="418.02 345.53"
 BoundingBox="418.02 337.07 425.80 345.63"
 LabelJustification="Left"
><s font="3" size="10" color="0" face="96">O</s></t></n><n
 id="151551"
 p="394.09 349.08"
 Z="1233"
 AS="N"
/><b
 id="151507"
 Z="1197"
 B="151469"
 E="151470"
 BS="N"
/><b
 id="151508"
 Z="1198"
 B="151470"
 E="151471"
 BS="N"
/><b
 id="151509"
 Z="1199"
 B="151471"
 E="151472"
 BS="N"
/><b
 id="151510"
 Z="1200"
 B="151472"
 E="151473"
 BS="N"
/><b
 id="151511"
 Z="1201"
 B="151473"
 E="151469"
 BS="N"
/><b
 id="151517"
 Z="1203"
 B="151472"
 E="151478"
 Display="WedgedHashBegin"
 BS="N"
/><b
 id="151518"
 Z="1205"
 B="151478"
 E="151479"
 BS="N"
/><b
 id="151519"
 Z="1207"
 B="151478"
 E="151480"
 BS="N"
/><b
 id="151520"
 Z="1209"
 B="151471"
 E="151481"
 Display="WedgedHashBegin"
 BS="N"
/><b
 id="151521"
 Z="1211"
 B="151470"
 E="151482"
 Display="WedgeBegin"
 BS="N"
/><b
 id="151522"
 Z="1213"
 B="151470"
 E="151495"
 Display="WedgedHashBegin"
 BS="N"
/><b
 id="151534"
 Z="1216"
 B="151472"
 E="151530"
 BS="N"
/><b
 id="151535"
 Z="1217"
 B="151530"
 E="151532"
 BS="N"
/><b
 id="151536"
 Z="1218"
 B="151532"
 E="151471"
 BS="N"
/><b
 id="151538"
 Z="1220"
 B="151532"
 E="151537"
 Display="WedgedHashBegin"
 BS="N"
/><b
 id="151540"
 Z="1222"
 B="151537"
 E="151539"
 BS="N"
/><b
 id="151542"
 Z="1224"
 B="151539"
 E="151541"
 Order="2"
 BS="N"
/><b
 id="151544"
 Z="1226"
 B="151539"
 E="151543"
 BS="N"
/><b
 id="151546"
 Z="1228"
 B="151530"
 E="151545"
 Display="WedgeBegin"
 BS="N"
/><b
 id="151548"
 Z="1230"
 B="151545"
 E="151547"
 BS="N"
/><b
 id="151550"
 Z="1232"
 B="151545"
 E="151549"
 Order="2"
 BS="N"
/><b
 id="151552"
 Z="1234"
 B="151547"
 E="151551"
 BS="N"
/></fragment><t
 id="150885"
 p="98.40 105"
 BoundingBox="98.40 95.75 103.96 107.50"
 Z="688"
 Warning="Chemical Interpretation is not possible for this label"
 LineHeight="auto"
><s font="3" size="10" color="0" face="1">6</s></t><t
 id="150901"
 p="26.40 105"
 BoundingBox="26.40 95.75 38.63 107.50"
 Z="704"
 Warning="Chemical Interpretation is not possible for this label"
 LineHeight="auto"
><s font="3" size="10" color="0" face="1">S2</s></t><t
 id="150936"
 p="157.80 105"
 BoundingBox="157.80 95.75 163.36 107.50"
 Z="728"
 Warning="Chemical Interpretation is not possible for this label"
 LineHeight="auto"
><s font="3" size="10" color="0" face="1">7</s></t><t
 id="151026"
 p="225.60 105"
 BoundingBox="225.60 95.75 231.16 107.50"
 Z="790"
 Warning="Chemical Interpretation is not possible for this label"
 LineHeight="auto"
><s font="3" size="10" color="0" face="1">8</s></t><t
 id="151027"
 p="307.80 105"
 BoundingBox="307.80 95.75 313.36 107.50"
 Z="791"
 Warning="Chemical Interpretation is not possible for this label"
 LineHeight="auto"
><s font="3" size="10" color="0" face="1">9</s></t><t
 id="151070"
 p="33.60 214.80"
 BoundingBox="33.60 205.55 44.72 217.30"
 Z="829"
 Warning="Chemical Interpretation is not possible for this label"
 LineHeight="auto"
><s font="3" size="10" color="0" face="1">10</s></t><t
 id="151109"
 p="141 214.80"
 BoundingBox="141 205.55 152.12 217.30"
 Z="867"
 Warning="Chemical Interpretation is not possible for this label"
 LineHeight="auto"
><s font="3" size="10" color="0" face="1">11</s></t><t
 id="151160"
 p="243.40 214.80"
 BoundingBox="243.40 205.55 254.52 217.30"
 Z="906"
 Warning="Chemical Interpretation is not possible for this label"
 LineHeight="auto"
><s font="3" size="10" color="0" face="1">4a</s></t><t
 id="151317"
 p="29.60 308.40"
 BoundingBox="29.60 299.15 40.72 310.90"
 Z="1037"
 Warning="Chemical Interpretation is not possible for this label"
 LineHeight="auto"
><s font="3" size="10" color="0" face="1">12</s></t><t
 id="151318"
 p="106.80 308.40"
 BoundingBox="106.80 299.15 117.92 310.90"
 Z="1038"
 Warning="Chemical Interpretation is not possible for this label"
 LineHeight="auto"
><s font="3" size="10" color="0" face="1">13</s></t><t
 id="151319"
 p="190.80 308.40"
 BoundingBox="190.80 299.15 201.92 310.90"
 Z="1039"
 Warning="Chemical Interpretation is not possible for this label"
 LineHeight="auto"
><s font="3" size="10" color="0" face="1">15</s></t><t
 id="151320"
 p="278.60 308.40"
 BoundingBox="278.60 299.15 289.72 310.90"
 Z="1040"
 Warning="Chemical Interpretation is not possible for this label"
 LineHeight="auto"
><s font="3" size="10" color="0" face="1">16</s></t><t
 id="151321"
 p="34.40 417.60"
 BoundingBox="34.40 408.35 45.52 420.10"
 Z="1041"
 Warning="Chemical Interpretation is not possible for this label"
 LineHeight="auto"
><s font="3" size="10" color="0" face="1">17</s></t><t
 id="151356"
 p="112.80 417.60"
 BoundingBox="112.80 408.35 123.92 420.10"
 Z="1074"
 Warning="Chemical Interpretation is not possible for this label"
 LineHeight="auto"
><s font="3" size="10" color="0" face="1">18</s></t><t
 id="151413"
 p="212.80 417.60"
 BoundingBox="212.80 408.35 223.92 420.10"
 Z="1126"
 Warning="Chemical Interpretation is not possible for this label"
 LineHeight="auto"
><s font="3" size="10" color="0" face="1">20</s></t><t
 id="151553"
 p="314 417.60"
 BoundingBox="314 408.35 325.12 420.10"
 Z="1235"
 Warning="Chemical Interpretation is not possible for this label"
 LineHeight="auto"
><s font="3" size="10" color="0" face="1">21</s></t><t
 id="151554"
 p="441.20 417.60"
 BoundingBox="441.20 408.35 452.87 420.10"
 Z="1236"
 Warning="Chemical Interpretation is not possible for this label"
 LineHeight="auto"
><s font="3" size="10" color="0" face="1">4b</s></t><annotation
 Keyword="GUID"
 Content="3bab6d56-a2f9-4592-8b9b-5ec3112ba7e2"
/><annotation
 Keyword="Name"
 Content="Camel"
/></page></CDXML>
