# Supplementary material for: Humilisin E: Strategy for the Synthesis and Access to the Functionalized Bicyclic Core
Source: J Org Chem. 2024 Apr 26;89(10):6987–90. doi: 10.1021/acs.joc.4c00358 (PMC11110058; doi:10.1021/acs.joc.4c00358)
Supplement: Supplementary file 2 — jo4c00358_si_002.zip [file jo4c00358_si_002.zip › FID for publication/S2/13C/audita.txt]

##TITLE= Audit trail, TopSpin 3.5 pl 6
##JCAMPDX= 5.01
##ORIGIN= Bruker BioSpin GmbH
##OWNER= nmr
$$ C:/Data/Rajanish Pallerla/nmr/Humilisin E-Pub Work/2/audita.txt
##AUDIT TRAIL=  $$ (NUMBER, WHEN, WHO, WHERE, PROCESS, VERSION, WHAT)
(   1,<2022-12-22 16:07:21.558 +0200>,<nmr>,<CZC30385F0>,<go4>,<TopSpin 3.5.6>,
      <created by zg
	started at 2022-12-22 15:59:27.464 +0200,
	POWCHK disabled, PULCHK disabled,
       terminated by command 'halt'
       configuration hash MD5:
       54 B0 80 91 CB 24 A7 F0 F3 87 A2 1B C5 C4 A6 62
       data hash MD5: 64K
       17 6F A5 A0 38 C0 00 95 18 FB FD F7 2A C6 5C 38>)
##END=

$$ hash MD5
$$ BE 7B D0 63 E0 11 DF ED E6 7B 33 70 D7 52 5D 62
