# Supplementary material for: Humilisin E: Strategy for the Synthesis and Access to the Functionalized Bicyclic Core
Source: J Org Chem. 2024 Apr 26;89(10):6987–90. doi: 10.1021/acs.joc.4c00358 (PMC11110058; doi:10.1021/acs.joc.4c00358)
Supplement: Supplementary file 2 — jo4c00358_si_002.zip [file jo4c00358_si_002.zip › FID for publication/S2/13C/shimvalues]

# Thu Dec 22 16:00:01 2022
#$$PROBEIDENTIFIER=Z104275_0269
#$$PROBENAME=PA BBO 300S1 BBF-H-D-05 Z
#$$SHIMID=313232
#
# Active Shim Gradients
#
Z           		-800            
Z2          		5969            
Z3          		1555            
Z4          		-6262           
Z5          		-803            
Z6          		95611           
X           		6134            
XZ          		-626            
XZ2         		-4494           
XZ3         		-3134           
Y           		10863           
YZ          		-7991           
YZ2         		2548            
YZ3         		-1192           
XY          		4612            
XYZ         		-2203           
(X2-Y2)     		-1448           
(X2-Y2)Z    		965             
X3          		5525            
Y3          		-3218           
#
# Lock Parameter
#
FIELD		5390.479
LOCKPHASE		340.000 
LOCKPOWER		-30.000 
LOCKGAIN		125.194 
LOCKDC		-20.000 
LOCKSHIFT		7.240   
LOOPGAIN		-12.000 
LOOPTIME		0.400   
LOOPFILTER		100.000 
#
IEEE64_VERSION_CODE 1
#
# Shim currents 
#
SHIM_SETTING [1 ]  -387.90750406   
SHIM_SETTING [2 ]  2954.60199378   
SHIM_SETTING [3 ]  817.74420411    
SHIM_SETTING [4 ]  -3293.89438108  
SHIM_SETTING [5 ]  -422.64091740   
SHIM_SETTING [6 ]  3226.56600000   
SHIM_SETTING [7 ]  -329.41400000   
SHIM_SETTING [8 ]  -2363.77800000  
SHIM_SETTING [9 ]  -761.69300000   
SHIM_SETTING [10]  2425.88800000   
SHIM_SETTING [11]  5713.71500000   
SHIM_SETTING [12]  -4203.03800000  
SHIM_SETTING [13]  1340.40600000   
SHIM_SETTING [14]  -627.06500000   
SHIM_SETTING [15]  50291.53000000  
SHIM_SETTING [16]  507.77100000    
SHIM_SETTING [17]  -1648.24600000  
SHIM_SETTING [18]  -1158.96600000  
SHIM_SETTING [19]  2906.19800000   
SHIM_SETTING [20]  -1692.69000000  
