# Supplementary material for: Humilisin E: Strategy for the Synthesis and Access to the Functionalized Bicyclic Core
Source: J Org Chem. 2024 Apr 26;89(10):6987–90. doi: 10.1021/acs.joc.4c00358 (PMC11110058; doi:10.1021/acs.joc.4c00358)
Supplement: Supplementary file 2 — jo4c00358_si_002.zip [file jo4c00358_si_002.zip › FID for publication/S2/1H/audita.txt]

##TITLE= Audit trail, TopSpin 3.5 pl 6
##JCAMPDX= 5.01
##ORIGIN= Bruker BioSpin GmbH
##OWNER= nmr
$$ C:/Data/Rajanish Pallerla/nmr/Humilisin E-Pub Work/1/audita.txt
##AUDIT TRAIL=  $$ (NUMBER, WHEN, WHO, WHERE, PROCESS, VERSION, WHAT)
(   1,<2022-12-22 15:56:01.349 +0200>,<nmr>,<CZC30385F0>,<go4>,<TopSpin 3.5.6>,
      <created by zg
	started at 2022-12-22 15:53:55.035 +0200,
	POWCHK disabled, PULCHK disabled,
       configuration hash MD5:
       54 B0 80 91 CB 24 A7 F0 F3 87 A2 1B C5 C4 A6 62
       data hash MD5: 32K
       40 2C 25 A9 21 2C FA 44 DE AA 2B 86 D4 9B BA E4>)
##END=

$$ hash MD5
$$ 1F 09 07 62 59 1B DE C2 B9 5B A1 B4 B6 7C 8F AD
