# Supplementary material for: Humilisin E: Strategy for the Synthesis and Access to the Functionalized Bicyclic Core
Source: J Org Chem. 2024 Apr 26;89(10):6987–90. doi: 10.1021/acs.joc.4c00358 (PMC11110058; doi:10.1021/acs.joc.4c00358)
Supplement: Supplementary file 2 — jo4c00358_si_002.zip [file jo4c00358_si_002.zip › FID for publication/S2/1H/shimvalues]

# Thu Dec 22 15:54:09 2022
#$$PROBEIDENTIFIER=Z104275_0269
#$$PROBENAME=PA BBO 300S1 BBF-H-D-05 Z
#$$SHIMID=313232
#
# Active Shim Gradients
#
Z           		-796            
Z2          		5960            
Z3          		1557            
Z4          		-6272           
Z5          		-809            
Z6          		95611           
X           		6120            
XZ          		-624            
XZ2         		-4500           
XZ3         		-3136           
Y           		10857           
YZ          		-7992           
YZ2         		2541            
YZ3         		-1190           
XY          		4612            
XYZ         		-2203           
(X2-Y2)     		-1448           
(X2-Y2)Z    		965             
X3          		5525            
Y3          		-3218           
#
# Lock Parameter
#
FIELD		5390.069
LOCKPHASE		340.000 
LOCKPOWER		-30.000 
LOCKGAIN		125.194 
LOCKDC		-20.000 
LOCKSHIFT		7.240   
LOOPGAIN		-12.000 
LOOPTIME		0.400   
LOOPFILTER		100.000 
#
IEEE64_VERSION_CODE 1
#
# Shim currents 
#
SHIM_SETTING [1 ]  -385.96750406   
SHIM_SETTING [2 ]  2950.14699378   
SHIM_SETTING [3 ]  818.79620411    
SHIM_SETTING [4 ]  -3299.15438108  
SHIM_SETTING [5 ]  -425.79691740   
SHIM_SETTING [6 ]  3219.20200000   
SHIM_SETTING [7 ]  -328.36200000   
SHIM_SETTING [8 ]  -2366.93400000  
SHIM_SETTING [9 ]  -761.69300000   
SHIM_SETTING [10]  2425.88800000   
SHIM_SETTING [11]  5710.55900000   
SHIM_SETTING [12]  -4203.56400000  
SHIM_SETTING [13]  1336.72400000   
SHIM_SETTING [14]  -626.01300000   
SHIM_SETTING [15]  50291.53000000  
SHIM_SETTING [16]  507.77100000    
SHIM_SETTING [17]  -1649.29800000  
SHIM_SETTING [18]  -1158.96600000  
SHIM_SETTING [19]  2906.19800000   
SHIM_SETTING [20]  -1692.69000000  
