# Supplementary material for: Humilisin E: Strategy for the Synthesis and Access to the Functionalized Bicyclic Core
Source: J Org Chem. 2024 Apr 26;89(10):6987–90. doi: 10.1021/acs.joc.4c00358 (PMC11110058; doi:10.1021/acs.joc.4c00358)
Supplement: Supplementary file 2 — jo4c00358_si_002.zip [file jo4c00358_si_002.zip › FID for publication/20/13C/audita.txt]

##TITLE= Audit trail, TopSpin 3.5 pl 6
##JCAMPDX= 5.01
##ORIGIN= Bruker BioSpin GmbH
##OWNER= nmr
$$ C:/Data/Prachi Verma/nmr/OIH-1-4addn-T1/5/audita.txt
##AUDIT TRAIL=  $$ (NUMBER, WHEN, WHO, WHERE, PROCESS, VERSION, WHAT)
(   1,<2023-03-25 03:02:52.798 +0200>,<nmr>,<CZC30385F0>,<go4>,<TopSpin 3.5.6>,
      <created by zg
	started at 2023-03-24 18:12:58.725 +0200,
	POWCHK disabled, PULCHK disabled,
       configuration hash MD5:
       00 B5 2B DE 2B E3 A9 54 06 60 53 88 DF 92 0E 52
       data hash MD5: 64K
       F2 2B B5 B1 B4 01 58 C3 B0 BE 7A 2D 06 8A 7F AF>)
##END=

$$ hash MD5
$$ 75 8C 55 E9 3D CC 54 C7 37 4F 57 CD 31 E2 12 08
