# Supplementary material for: Humilisin E: Strategy for the Synthesis and Access to the Functionalized Bicyclic Core
Source: J Org Chem. 2024 Apr 26;89(10):6987–90. doi: 10.1021/acs.joc.4c00358 (PMC11110058; doi:10.1021/acs.joc.4c00358)
Supplement: Supplementary file 2 — jo4c00358_si_002.zip [file jo4c00358_si_002.zip › FID for publication/20/1H/audita.txt]

##TITLE= Audit trail, TopSpin 3.5 pl 6
##JCAMPDX= 5.01
##ORIGIN= Bruker BioSpin GmbH
##OWNER= nmr
$$ C:/Data/Prachi Verma/nmr/OIH-1-4addn-T1/1/audita.txt
##AUDIT TRAIL=  $$ (NUMBER, WHEN, WHO, WHERE, PROCESS, VERSION, WHAT)
(   1,<2023-03-24 17:32:42.956 +0200>,<nmr>,<CZC30385F0>,<go4>,<TopSpin 3.5.6>,
      <created by zg
	started at 2023-03-24 17:31:01.072 +0200,
	POWCHK disabled, PULCHK disabled,
       configuration hash MD5:
       00 B5 2B DE 2B E3 A9 54 06 60 53 88 DF 92 0E 52
       data hash MD5: 32K
       4B D8 BB E3 47 99 50 37 6D A5 7D D7 54 76 A1 F3>)
##END=

$$ hash MD5
$$ A5 47 37 F9 4F 37 44 3F D4 98 E3 4A 1D 4C F1 D2
