# Supplementary material for: Humilisin E: Strategy for the Synthesis and Access to the Functionalized Bicyclic Core
Source: J Org Chem. 2024 Apr 26;89(10):6987–90. doi: 10.1021/acs.joc.4c00358 (PMC11110058; doi:10.1021/acs.joc.4c00358)
Supplement: Supplementary file 2 — jo4c00358_si_002.zip [file jo4c00358_si_002.zip › FID for publication/18/13C/shimvalues]

# Fri May 12 14:47:58 2023
#$$PROBEIDENTIFIER=Z104275_0269
#$$PROBENAME=PA BBO 300S1 BBF-H-D-05 Z
#$$SHIMID=313232
#
# Active Shim Gradients
#
Z           		-756            
Z2          		6017            
Z3          		1201            
Z4          		-5825           
Z5          		3273            
Z6          		95611           
X           		6106            
XZ          		-554            
XZ2         		-4648           
XZ3         		-2958           
Y           		10803           
YZ          		-7939           
YZ2         		2561            
YZ3         		-1218           
XY          		4612            
XYZ         		-2203           
(X2-Y2)     		-1448           
(X2-Y2)Z    		965             
X3          		5525            
Y3          		-3218           
#
# Lock Parameter
#
FIELD		5355.947
LOCKPHASE		11.000  
LOCKPOWER		-26.000 
LOCKGAIN		101.732 
LOCKDC		-20.000 
LOCKSHIFT		7.160   
LOOPGAIN		-0.000  
LOOPTIME		0.200   
LOOPFILTER		300.000 
#
IEEE64_VERSION_CODE 1
#
# Shim currents 
#
SHIM_SETTING [1 ]  -366.76460669   
SHIM_SETTING [2 ]  2978.60123520   
SHIM_SETTING [3 ]  631.93630172    
SHIM_SETTING [4 ]  -3063.76122651  
SHIM_SETTING [5 ]  1721.85382086   
SHIM_SETTING [6 ]  3211.83800000   
SHIM_SETTING [7 ]  -291.54200000   
SHIM_SETTING [8 ]  -2444.78200000  
SHIM_SETTING [9 ]  -761.69300000   
SHIM_SETTING [10]  2425.88800000   
SHIM_SETTING [11]  5682.15500000   
SHIM_SETTING [12]  -4175.68600000  
SHIM_SETTING [13]  1347.24400000   
SHIM_SETTING [14]  -640.74100000   
SHIM_SETTING [15]  50291.53000000  
SHIM_SETTING [16]  507.77100000    
SHIM_SETTING [17]  -1555.67000000  
SHIM_SETTING [18]  -1158.96600000  
SHIM_SETTING [19]  2906.19800000   
SHIM_SETTING [20]  -1692.69000000  
