# Supplementary material for: Humilisin E: Strategy for the Synthesis and Access to the Functionalized Bicyclic Core
Source: J Org Chem. 2024 Apr 26;89(10):6987–90. doi: 10.1021/acs.joc.4c00358 (PMC11110058; doi:10.1021/acs.joc.4c00358)
Supplement: Supplementary file 2 — jo4c00358_si_002.zip [file jo4c00358_si_002.zip › FID for publication/18/13C/scon2]

##TITLE= Parameter file, TopSpin 3.5 pl 6
##JCAMPDX= 5.0
##DATATYPE= Parameter Values
##NPOINTS= 1	$$ modification sequence number
##ORIGIN= Bruker BioSpin GmbH
##OWNER= nmr
$$ 2023-05-12 14:46:53.976 +0300  nmr@CZC30385F0
$$ C:/Data/Prachi Verma/nmr/OIH-cy-OTMS/2/scon2
$$ process C:\Bruker\TopSpin3.5pl6\prog\mod\go4.exe
##$BLKTR= (0..19)
3 3 3 3 3 3 3 3 3 3 3 3 3 3 3 3 3 3 3 3
##$DE1= 4.5
##$DEADC= 0.5
##$DEPA= 4.5
##$DERX= 1.5
##$FILCOR= 0
##$GRADCHAN= 0
##$GRADPRE= (0..1)
10 10
##$HD_BLKTR= (0..19)
1 1 1 1 1 1 1 1 1 1 1 1 1 1 1 1 1 1 1 1
##$HD_DE1= 5
##$HD_DEADC= 0
##$HD_DEPA= 2.5
##$HD_DERX= 0
##END=
