# Supplementary material for: Humilisin E: Strategy for the Synthesis and Access to the Functionalized Bicyclic Core
Source: J Org Chem. 2024 Apr 26;89(10):6987–90. doi: 10.1021/acs.joc.4c00358 (PMC11110058; doi:10.1021/acs.joc.4c00358)
Supplement: Supplementary file 2 — jo4c00358_si_002.zip [file jo4c00358_si_002.zip › FID for publication/18/1H/audita.txt]

##TITLE= Audit trail, TopSpin 3.5 pl 6
##JCAMPDX= 5.01
##ORIGIN= Bruker BioSpin GmbH
##OWNER= nmr
$$ C:/Data/Prachi Verma/nmr/OIH-cy-OTMS/1/audita.txt
##AUDIT TRAIL=  $$ (NUMBER, WHEN, WHO, WHERE, PROCESS, VERSION, WHAT)
(   1,<2023-05-12 14:45:10.220 +0300>,<nmr>,<CZC30385F0>,<go4>,<TopSpin 3.5.6>,
      <created by zg
	started at 2023-05-12 14:44:17.913 +0300,
	POWCHK disabled, PULCHK disabled,
       configuration hash MD5:
       2A D8 5D A2 F4 59 A4 2A 8A 82 D6 8D D1 7A 5A 13
       data hash MD5: 32K
       BB 84 6A 0C 71 41 48 B6 E0 8C 1A A2 63 04 89 B5>)
##END=

$$ hash MD5
$$ 6E 43 1B E5 19 EE 93 2E 69 D0 BD 9E 8A A7 46 56
