# Supplementary material for: Humilisin E: Strategy for the Synthesis and Access to the Functionalized Bicyclic Core
Source: J Org Chem. 2024 Apr 26;89(10):6987–90. doi: 10.1021/acs.joc.4c00358 (PMC11110058; doi:10.1021/acs.joc.4c00358)
Supplement: Supplementary file 2 — jo4c00358_si_002.zip [file jo4c00358_si_002.zip › FID for publication/4b/13C/audita.txt]

##TITLE= Audit trail, TopSpin 3.5 pl 6
##JCAMPDX= 5.01
##ORIGIN= Bruker BioSpin GmbH
##OWNER= nmr
$$ C:/Data/Prachi Verma/nmr/OIH-TsN3-hv 3days/3/audita.txt
##AUDIT TRAIL=  $$ (NUMBER, WHEN, WHO, WHERE, PROCESS, VERSION, WHAT)
(   1,<2023-04-03 12:21:36.455 +0300>,<nmr>,<CZC30385F0>,<go4>,<TopSpin 3.5.6>,
      <acquisition in progress>)
##END=

$$ hash MD5
$$ 3C 35 57 A4 4B D2 A8 D0 4E 63 5A D5 2F 99 A5 4E
