# Supplementary material for: Humilisin E: Strategy for the Synthesis and Access to the Functionalized Bicyclic Core
Source: J Org Chem. 2024 Apr 26;89(10):6987–90. doi: 10.1021/acs.joc.4c00358 (PMC11110058; doi:10.1021/acs.joc.4c00358)
Supplement: Supplementary file 2 — jo4c00358_si_002.zip [file jo4c00358_si_002.zip › FID for publication/4b/NOE2/pulseprogram]

# 1 "C:/Bruker/TopSpin3.5pl6/exp/stan/nmr/lists/pp/user/cssf-noesy_3"
;cssf-noesy
;avance-version (10/01/19)
;CSSF NOESY
;1D NOESY using selective refocussing with a shaped pulse
;with chemical shift selective filter (CSSF)   
;double echo
;with zero quantum suppression
;
;Original sequence (selcssfnozs.2) modified by Jari Koivisto, Aalto University
;P.T.Robinson, T.N. Pham & D. Uhrin, J. Magn. Reson. 170, 97-103 (2004)
;M.J. Thrippleton & J. Keeler,
;   Angew. Chem. Int. Ed. 42, 3938-3941 (2003)
;(S.J. Duncan, R. Lewis, M.A. Bernstein & P. Sandor, 
;   Magn. Reson. Chem. 45, 283-288 (2007))
;
;$CLASS=HighRes
;$DIM=1D
;$TYPE=
;$SUBTYPE=
;$COMMENT=

# 1 "C:/Bruker/TopSpin3.5pl6/exp/stan/nmr/lists/pp/Avance.incl" 1
;Avance3aqs.incl
;   for AV III with AQS IPSO
;
;avance-version (15/06/05)
;
;$CLASS=HighRes Incl
;$COMMENT=

# 170 "C:/Bruker/TopSpin3.5pl6/exp/stan/nmr/lists/pp/Avance.incl"
;$Id: Avance3aqs.incl,v 1.1.8.3 2015/03/05 16:46:54 ber Exp $
# 22 "C:/Bruker/TopSpin3.5pl6/exp/stan/nmr/lists/pp/user/cssf-noesy_3" 2

# 1 "C:/Bruker/TopSpin3.5pl6/exp/stan/nmr/lists/pp/Grad.incl" 1
;Grad2.incl  -  include file for Gradient Spectroscopy
;   for TCU3
;
;avance-version (07/01/17)
;
;$CLASS=HighRes Incl
;$COMMENT=

# 27 "C:/Bruker/TopSpin3.5pl6/exp/stan/nmr/lists/pp/Grad.incl"
define list<gradient> EA=<EA>


# 31 "C:/Bruker/TopSpin3.5pl6/exp/stan/nmr/lists/pp/Grad.incl"
;$Id: Grad2.incl,v 1.14 2012/01/31 17:49:21 ber Exp $
# 23 "C:/Bruker/TopSpin3.5pl6/exp/stan/nmr/lists/pp/user/cssf-noesy_3" 2

# 1 "C:/Bruker/TopSpin3.5pl6/exp/stan/nmr/lists/pp/Delay.incl" 1
;Delay.incl  -  include file for commonly used delays
;
;version (13/08/07)
;
;$CLASS=HighRes Incl
;$COMMENT=

# 9 "C:/Bruker/TopSpin3.5pl6/exp/stan/nmr/lists/pp/Delay.incl"
;general delays

define delay DELTA
define delay DELTA1
define delay DELTA2
define delay DELTA3
define delay DELTA4
define delay DELTA5
define delay DELTA6
define delay DELTA7
define delay DELTA8
define delay DELTA9
define delay DELTA10
define delay DELTA11
define delay DELTA12
define delay DELTA13
define delay DELTA14
define delay DELTA15
define delay DELTA16

define delay TAU
define delay TAU1
define delay TAU2
define delay TAU3
define delay TAU4
define delay TAU5
define delay TAU6
define delay TAU7
define delay TAU8
define delay TAU9
# 40 "C:/Bruker/TopSpin3.5pl6/exp/stan/nmr/lists/pp/Delay.incl"
define delay INCR1
define delay INCR2
define delay INCR3
define delay INCR4
define delay INCR5
define delay INCR6


;delays for centering pulses
# 50 "C:/Bruker/TopSpin3.5pl6/exp/stan/nmr/lists/pp/Delay.incl"
define delay CEN_HN1
define delay CEN_HN2
define delay CEN_HN3
define delay CEN_HC1
define delay CEN_HC2
define delay CEN_HC3
define delay CEN_HC4
define delay CEN_HP1
define delay CEN_HP2
define delay CEN_CN1
define delay CEN_CN2
define delay CEN_CN3
define delay CEN_CN4
define delay CEN_CP1
define delay CEN_CP2


;loop counters
# 69 "C:/Bruker/TopSpin3.5pl6/exp/stan/nmr/lists/pp/Delay.incl"
define loopcounter COUNTER
define loopcounter SCALEF
define loopcounter FACTOR1
define loopcounter FACTOR2
define loopcounter FACTOR3
define loopcounter FACTOR4
define loopcounter FACTOR5
define loopcounter FACTOR6


# 80 "C:/Bruker/TopSpin3.5pl6/exp/stan/nmr/lists/pp/Delay.incl"
;$Id: Delay.incl,v 1.14.2.1 2013/08/30 09:43:33 ber Exp $
# 24 "C:/Bruker/TopSpin3.5pl6/exp/stan/nmr/lists/pp/user/cssf-noesy_3" 2


"p12=((1/cnst12)*0.8820)*1000000"    ;Gaus1.1000
"cnst15=((p12/p1)*(p12/p1))/23.617"
# 31 "C:/Bruker/TopSpin3.5pl6/exp/stan/nmr/lists/pp/user/cssf-noesy_3"
"spw2=plw1/cnst15"


"cnst9=1-cnst8"
# 36 "C:/Bruker/TopSpin3.5pl6/exp/stan/nmr/lists/pp/user/cssf-noesy_3"
"p2=p1*2"
"d20=3u"
"in20=1s/(cnst20*td0*2)"
"DELTA1=d8*cnst8-p16-d16"
"DELTA2=d8*cnst9-p16-d16*2-p32-30u"
"spoff2=0"
"spoff29=0"

"acqt0=-p1*2/3.1416"

# 1 "mc_line 46 file C:/Bruker/TopSpin3.5pl6/exp/stan/nmr/lists/pp/user/cssf-noesy_3 exp. def. part of mc cmd. before ze"
; dimension 1D; AQ_mode 
define delay MCWRK
define delay MCREST
"MCREST = 30m - 30m"
"MCWRK = 0.250000*30m"

    dccorr
# 46 "C:/Bruker/TopSpin3.5pl6/exp/stan/nmr/lists/pp/user/cssf-noesy_3"
1 ze
# 1 "mc_line 46 file C:/Bruker/TopSpin3.5pl6/exp/stan/nmr/lists/pp/user/cssf-noesy_3 exp. def. of mc cmd. after ze"
# 47 "C:/Bruker/TopSpin3.5pl6/exp/stan/nmr/lists/pp/user/cssf-noesy_3"
# 1 "mc_line 47 file C:/Bruker/TopSpin3.5pl6/exp/stan/nmr/lists/pp/user/cssf-noesy_3 exp. start label for mc cmd."
2 MCWRK  * 3
LBLF0, MCWRK
  MCREST
# 48 "C:/Bruker/TopSpin3.5pl6/exp/stan/nmr/lists/pp/user/cssf-noesy_3"
  20u pl1:f1 setnmr3^0 setnmr0^34^32^33 ctrlgrad 7
  d1
  50u setnmr3|0 setnmr0|34|32|33 ctrlgrad 0
  p1 ph1
  d20
  (p2 ph1)
  p16:gp1
  d16
  (p12:sp2 ph2):f1
  p16:gp1
  d16
  d20
  p16:gp2
  d16
  (p12:sp2 ph3):f1
  2u
  2u pl1:f1
  (p2 ph1)
  p16:gp2*-1
  d16
  4u
  (p1 ph1)
  DELTA1
  p16:gp3
  d16
  (p2 ph1):f1
  p16:gp4
  d16
  DELTA2
  10u gron0
  (p32:sp29 ph1):f1
  20u groff
  d16 pl1:f1
  (p1 ph1)
  go=2 ph31
# 1 "mc_line 83 file C:/Bruker/TopSpin3.5pl6/exp/stan/nmr/lists/pp/user/cssf-noesy_3 exp. mc cmd. in line"
  MCWRK wr #0
  MCWRK id20  MCWRK  zd
  lo to LBLF0 times td0

# 85 "C:/Bruker/TopSpin3.5pl6/exp/stan/nmr/lists/pp/user/cssf-noesy_3"
  4u setnmr3^0 setnmr0^34^32^33 ctrlgrad 7
exit
# 88 "C:/Bruker/TopSpin3.5pl6/exp/stan/nmr/lists/pp/user/cssf-noesy_3"
ph1=0
ph2=0 1
ph3=0 0 1 1
ph31=0 2 2 0

;pl1 : f1 channel - power level for pulse (default)
;sp2: f1 channel - shaped pulse
;sp29: f1 channel - shaped pulse (adiabatic)
;p1 : f1 channel -  90 degree high power pulse
;p2 : f1 channel - 180 degree high power pulse
;p12: f1 channel - 180 degree shaped pulse                [Gaus1.1000]
;p16: homospoil/gradient pulse                            [1 msec]
;p32: f1 channel - 180 degree shaped pulse (adiabatic)    [20 msec]
;     smoothed chirp (sweepwidth, 20% smoothing, 10000 points)
;d1 : relaxation delay; 1-5 * T1
;d8 : mixing time
;d16: delay for homospoil/gradient recovery
;d20: incremented delay                                   [3 usec]
;cnst8: factor for DELTA1
;cnst9: factor for DELTA2
;cnst12: width (in Hz) of the selected multiplet
;cnst15: difference in power level (dB) for p12 relative to pl1
;cnst20: distance (in Hz) to next multiplet (to be suppressed)
;in20: 1s/(cnst20*td0*2)
;NS: 2 * n, total number of scans: NS * TD0
;DS: 4
;td0: TD0 = number of steps for suppression of undesired signals [8-16]

;for z-only gradients:
;gpz0: ca. 10%
;gpz1: 31%
;gpz2: 11%
;gpz3: 13%
;gpz4: -15%
# 123 "C:/Bruker/TopSpin3.5pl6/exp/stan/nmr/lists/pp/user/cssf-noesy_3"
;use gradient files:   
;gpnam1: SMSQ10.100
;gpnam2: SMSQ10.100
;gpnam3: SMSQ10.100
;gpnam4: SMSQ10.100

                                          ;preprocessor-flags-start
;VERS_2: if using TopSpin 2.1 start with option -DVERS_2 (eda: ZGOPTNS)
                                          ;preprocessor-flags-end
