# Supplementary material for: Humilisin E: Strategy for the Synthesis and Access to the Functionalized Bicyclic Core
Source: J Org Chem. 2024 Apr 26;89(10):6987–90. doi: 10.1021/acs.joc.4c00358 (PMC11110058; doi:10.1021/acs.joc.4c00358)
Supplement: Supplementary file 2 — jo4c00358_si_002.zip [file jo4c00358_si_002.zip › FID for publication/4b/1H/audita.txt]

##TITLE= Audit trail, TopSpin 3.5 pl 6
##JCAMPDX= 5.01
##ORIGIN= Bruker BioSpin GmbH
##OWNER= nmr
$$ C:/Data/Prachi Verma/nmr/OIH-TsN3-hv 3days/1/audita.txt
##AUDIT TRAIL=  $$ (NUMBER, WHEN, WHO, WHERE, PROCESS, VERSION, WHAT)
(   1,<2023-04-03 12:13:03.604 +0300>,<nmr>,<CZC30385F0>,<go4>,<TopSpin 3.5.6>,
      <created by zg
	started at 2023-04-03 12:12:11.640 +0300,
	POWCHK disabled, PULCHK disabled,
       configuration hash MD5:
       34 B8 15 DA 62 60 C5 77 79 1C E4 25 A3 AA 6B 67
       data hash MD5: 32K
       5D 4B 6B 24 4B 20 5A 2D 9A CA DE AC C6 1B A6 0B>)
##END=

$$ hash MD5
$$ 7B F9 89 49 C1 B9 40 42 F9 AD F8 02 98 45 15 89
