# Supplementary material for: Humilisin E: Strategy for the Synthesis and Access to the Functionalized Bicyclic Core
Source: J Org Chem. 2024 Apr 26;89(10):6987–90. doi: 10.1021/acs.joc.4c00358 (PMC11110058; doi:10.1021/acs.joc.4c00358)
Supplement: Supplementary file 2 — jo4c00358_si_002.zip [file jo4c00358_si_002.zip › FID for publication/4b/HSQC/audita.txt]

##TITLE= Audit trail, TopSpin 3.5 pl 6
##JCAMPDX= 5.01
##ORIGIN= Bruker BioSpin GmbH
##OWNER= nmr
$$ C:/Data/Prachi Verma/nmr/OIH-TsN3-hv 3days/4/audita.txt
##AUDIT TRAIL=  $$ (NUMBER, WHEN, WHO, WHERE, PROCESS, VERSION, WHAT)
(   1,<2023-04-03 17:02:07.910 +0300>,<nmr>,<CZC30385F0>,<go4>,<TopSpin 3.5.6>,
      <created by zg
	started at 2023-04-03 16:25:14.157 +0300,
	POWCHK disabled, PULCHK disabled,
       configuration hash MD5:
       34 B8 15 DA 62 60 C5 77 79 1C E4 25 A3 AA 6B 67
       data hash MD5: 2K * 234
       9B 68 76 DB 3A 55 80 96 B2 91 F3 95 D9 28 57 AF>)
##END=

$$ hash MD5
$$ 97 95 DA E4 B2 7F 65 B9 C7 24 58 CE 8A CF AC B2
