# Supplementary material for: Humilisin E: Strategy for the Synthesis and Access to the Functionalized Bicyclic Core
Source: J Org Chem. 2024 Apr 26;89(10):6987–90. doi: 10.1021/acs.joc.4c00358 (PMC11110058; doi:10.1021/acs.joc.4c00358)
Supplement: Supplementary file 2 — jo4c00358_si_002.zip [file jo4c00358_si_002.zip › FID for publication/4b/HSQC/acqu2]

##TITLE= Parameter file, TopSpin 3.5 pl 6
##JCAMPDX= 5.0
##DATATYPE= Parameter Values
##NPOINTS= 1	$$ modification sequence number
##ORIGIN= Bruker BioSpin GmbH
##OWNER= nmr
$$ 2023-04-03 16:21:42.527 +0300  nmr@CZC30385F0
$$ C:\Data\Prachi Verma\nmr/OIH-TsN3-hv 3days/4/acqu2
$$ process C:\Bruker\TopSpin3.5pl6\prog\mod\edparproc.exe
##$ACQT0= 0
##$BF1= 75.47277753
##$FnMODE= 6
##$NUC1= <13C>
##$NusJSP= 0
##$NusT2= 1
##$NusTD= 0
##$O1= 5283.09457949661
##$ProjAngle= 0
##$SFO1= 75.4780606245795
##$SW= 165
##$SW_h= 12453.8800030556
##$TD= 256
##END=
