# Supplementary material for: Humilisin E: Strategy for the Synthesis and Access to the Functionalized Bicyclic Core
Source: J Org Chem. 2024 Apr 26;89(10):6987–90. doi: 10.1021/acs.joc.4c00358 (PMC11110058; doi:10.1021/acs.joc.4c00358)
Supplement: Supplementary file 2 — jo4c00358_si_002.zip [file jo4c00358_si_002.zip › FID for publication/4b/135DEPT/audita.txt]

##TITLE= Audit trail, TopSpin 3.5 pl 6
##JCAMPDX= 5.01
##ORIGIN= Bruker BioSpin GmbH
##OWNER= nmr
$$ C:/Data/Prachi Verma/nmr/OIH-TsN3-hv 3days/2/audita.txt
##AUDIT TRAIL=  $$ (NUMBER, WHEN, WHO, WHERE, PROCESS, VERSION, WHAT)
(   1,<2023-04-03 12:21:11.432 +0300>,<nmr>,<CZC30385F0>,<go4>,<TopSpin 3.5.6>,
      <created by zg
	started at 2023-04-03 12:14:58.202 +0300,
	POWCHK disabled, PULCHK disabled,
       terminated by command 'halt'
       configuration hash MD5:
       34 B8 15 DA 62 60 C5 77 79 1C E4 25 A3 AA 6B 67
       data hash MD5: 64K
       C1 7C A3 EC 7A 01 3B 10 0A 42 87 3E 10 28 C6 59>)
##END=

$$ hash MD5
$$ DF 4E 14 D3 39 B6 F4 75 49 A2 5A E7 73 FA 31 02
